# Supplementary material for: Model-free photon analysis of diffusion-based single-molecule FRET experiments
Source: Nat Commun. 2025 Jul 1;16:5537. doi: 10.1038/s41467-025-60764-8 (PMC12216303; doi:10.1038/s41467-025-60764-8)
Supplement: Supplementary file 4 — Source Data [file 41467_2025_60764_MOESM4_ESM.xlsx]

## Sheet: 2b
-0.095	0	0.01		-0.095	0	0.01		-0.095	0	0.01		-0.095	0	0.01		-0.095	0	0.01		-0.095	0	0.01		-0.095	0	0.01
-0.085	0	0.01		-0.085	0	0.01		-0.085	0	0.01		-0.085	0	0.01		-0.085	0	0.01		-0.085	0	0.01		-0.085	0	0.01
-0.075	0	0.01		-0.075	0	0.01		-0.075	0	0.01		-0.075	0	0.01		-0.075	0	0.01		-0.075	0	0.01		-0.075	0	0.01
-0.065	0	0.01		-0.065	0	0.01		-0.065	0	0.01		-0.065	0	0.01		-0.065	0	0.01		-0.065	0	0.01		-0.065	0	0.01
-0.055	0	0.01		-0.055	0	0.01		-0.055	0	0.01		-0.055	0	0.01		-0.055	0	0.01		-0.055	0	0.01		-0.055	0	0.01
-0.045	0	0.01		-0.045	0	0.01		-0.045	0	0.01		-0.045	0	0.01		-0.045	0	0.01		-0.045	0	0.01		-0.045	0	0.01
-0.035	0	0.01		-0.035	0	0.01		-0.035	0	0.01		-0.035	0	0.01		-0.035	0	0.01		-0.035	0	0.01		-0.035	0	0.01
-0.025	2	0.01		-0.025	2	0.01		-0.025	2	0.01		-0.025	2	0.01		-0.025	2	0.01		-0.025	2	0.01		-0.025	2	0.01
-0.015	2	0.01		-0.015	2	0.01		-0.015	2	0.01		-0.015	2	0.01		-0.015	2	0.01		-0.015	2	0.01		-0.015	2	0.01
-0.005	4	0.01		-0.005	4	0.01		-0.005	4	0.01		-0.005	4	0.01		-0.005	4	0.01		-0.005	4	0.01		-0.005	4	0.01
0.005	10	0.01		0.005	10	0.01		0.005	10	0.01		0.005	10	0.01		0.005	10	0.01		0.005	10	0.01		0.005	10	0.01
0.015	18	0.01		0.015	18	0.01		0.015	18	0.01		0.015	18	0.01		0.015	18	0.01		0.015	18	0.01		0.015	18	0.01
0.025	36	0.01		0.025	36	0.01		0.025	36	0.01		0.025	36	0.01		0.025	36	0.01		0.025	36	0.01		0.025	36	0.01
0.035	60	0.01		0.035	60	0.01		0.035	60	0.01		0.035	60	0.01		0.035	60	0.01		0.035	60	0.01		0.035	60	0.01
0.045	96	0.01		0.045	96	0.01		0.045	96	0.01		0.045	96	0.01		0.045	96	0.01		0.045	96	0.01		0.045	96	0.01
0.055	169	0.01		0.055	169	0.01		0.055	169	0.01		0.055	169	0.01		0.055	169	0.01		0.055	169	0.01		0.055	169	0.01
0.065	265	0.01		0.065	265	0.01		0.065	265	0.01		0.065	265	0.01		0.065	265	0.01		0.065	265	0.01		0.065	265	0.01
0.075	332	0.01		0.075	332	0.01		0.075	332	0.01		0.075	332	0.01		0.075	332	0.01		0.075	332	0.01		0.075	332	0.01
0.085	396	0.01		0.085	396	0.01		0.085	396	0.01		0.085	396	0.01		0.085	396	0.01		0.085	396	0.01		0.085	396	0.01
0.095	389	0.01		0.095	389	0.01		0.095	389	0.01		0.095	389	0.01		0.095	389	0.01		0.095	389	0.01		0.095	389	0.01
0.105	414	0.01		0.105	414	0.01		0.105	414	0.01		0.105	414	0.01		0.105	414	0.01		0.105	414	0.01		0.105	414	0.01
0.115	352	0.01		0.115	352	0.01		0.115	352	0.01		0.115	352	0.01		0.115	352	0.01		0.115	352	0.01		0.115	352	0.01
0.125	293	0.01		0.125	293	0.01		0.125	293	0.01		0.125	293	0.01		0.125	293	0.01		0.125	293	0.01		0.125	293	0.01
0.135	197	0.01		0.135	197	0.01		0.135	197	0.01		0.135	197	0.01		0.135	197	0.01		0.135	197	0.01		0.135	197	0.01
0.145	142	0.01		0.145	142	0.01		0.145	142	0.01		0.145	142	0.01		0.145	142	0.01		0.145	142	0.01		0.145	142	0.01
0.155	85	0.01		0.155	85	0.01		0.155	85	0.01		0.155	85	0.01		0.155	85	0.01		0.155	85	0.01		0.155	85	0.01
0.165	59	0.01		0.165	59	0.01		0.165	59	0.01		0.165	59	0.01		0.165	59	0.01		0.165	59	0.01		0.165	59	0.01
0.175	40	0.01		0.175	40	0.01		0.175	40	0.01		0.175	40	0.01		0.175	40	0.01		0.175	40	0.01		0.175	40	0.01
0.185	34	0.01		0.185	34	0.01		0.185	34	0.01		0.185	34	0.01		0.185	34	0.01		0.185	34	0.01		0.185	34	0.01
0.195	10	0.01		0.195	10	0.01		0.195	10	0.01		0.195	10	0.01		0.195	10	0.01		0.195	10	0.01		0.195	10	0.01
0.205	8	0.01		0.205	8	0.01		0.205	8	0.01		0.205	8	0.01		0.205	8	0.01		0.205	8	0.01		0.205	8	0.01
0.215	6	0.01		0.215	6	0.01		0.215	6	0.01		0.215	6	0.01		0.215	6	0.01		0.215	6	0.01		0.215	6	0.01
0.225	5	0.01		0.225	5	0.01		0.225	5	0.01		0.225	5	0.01		0.225	5	0.01		0.225	5	0.01		0.225	5	0.01
0.235	3	0.01		0.235	3	0.01		0.235	3	0.01		0.235	3	0.01		0.235	3	0.01		0.235	3	0.01		0.235	3	0.01
0.245	5	0.01		0.245	5	0.01		0.245	5	0.01		0.245	5	0.01		0.245	5	0.01		0.245	5	0.01		0.245	5	0.01
0.255	3	0.01		0.255	3	0.01		0.255	3	0.01		0.255	3	0.01		0.255	3	0.01		0.255	3	0.01		0.255	3	0.01
0.265	1	0.01		0.265	1	0.01		0.265	1	0.01		0.265	1	0.01		0.265	1	0.01		0.265	1	0.01		0.265	1	0.01
0.275	0	0.01		0.275	0	0.01		0.275	0	0.01		0.275	0	0.01		0.275	0	0.01		0.275	0	0.01		0.275	0	0.01
0.285	4	0.01		0.285	4	0.01		0.285	4	0.01		0.285	4	0.01		0.285	4	0.01		0.285	4	0.01		0.285	4	0.01
0.295	3	0.01		0.295	3	0.01		0.295	3	0.01		0.295	3	0.01		0.295	3	0.01		0.295	3	0.01		0.295	3	0.01
0.305	0	0.01		0.305	0	0.01		0.305	0	0.01		0.305	0	0.01		0.305	0	0.01		0.305	0	0.01		0.305	0	0.01
0.315	4	0.01		0.315	4	0.01		0.315	4	0.01		0.315	4	0.01		0.315	4	0.01		0.315	4	0.01		0.315	4	0.01
0.325	1	0.01		0.325	1	0.01		0.325	1	0.01		0.325	1	0.01		0.325	1	0.01		0.325	1	0.01		0.325	1	0.01
0.335	1	0.01		0.335	1	0.01		0.335	1	0.01		0.335	1	0.01		0.335	1	0.01		0.335	1	0.01		0.335	1	0.01
0.345	0	0.01		0.345	0	0.01		0.345	0	0.01		0.345	0	0.01		0.345	0	0.01		0.345	0	0.01		0.345	0	0.01
0.355	0	0.01		0.355	0	0.01		0.355	0	0.01		0.355	0	0.01		0.355	0	0.01		0.355	0	0.01		0.355	0	0.01
0.365	0	0.01		0.365	0	0.01		0.365	0	0.01		0.365	0	0.01		0.365	0	0.01		0.365	0	0.01		0.365	0	0.01
0.375	2	0.01		0.375	2	0.01		0.375	2	0.01		0.375	2	0.01		0.375	2	0.01		0.375	2	0.01		0.375	2	0.01
0.385	2	0.01		0.385	2	0.01		0.385	2	0.01		0.385	2	0.01		0.385	2	0.01		0.385	2	0.01		0.385	2	0.01
0.395	3	0.01		0.395	3	0.01		0.395	3	0.01		0.395	3	0.01		0.395	3	0.01		0.395	3	0.01		0.395	3	0.01
0.405	3	0.01		0.405	3	0.01		0.405	3	0.01		0.405	3	0.01		0.405	3	0.01		0.405	3	0.01		0.405	3	0.01
0.415	2	0.01		0.415	2	0.01		0.415	2	0.01		0.415	2	0.01		0.415	2	0.01		0.415	2	0.01		0.415	2	0.01
0.425	3	0.01		0.425	3	0.01		0.425	3	0.01		0.425	3	0.01		0.425	3	0.01		0.425	3	0.01		0.425	3	0.01
0.435	1	0.01		0.435	1	0.01		0.435	1	0.01		0.435	1	0.01		0.435	1	0.01		0.435	1	0.01		0.435	1	0.01
0.445	2	0.01		0.445	2	0.01		0.445	2	0.01		0.445	2	0.01		0.445	2	0.01		0.445	2	0.01		0.445	2	0.01
0.455	1	0.01		0.455	1	0.01		0.455	1	0.01		0.455	1	0.01		0.455	1	0.01		0.455	1	0.01		0.455	1	0.01
0.465	1	0.01		0.465	1	0.01		0.465	1	0.01		0.465	1	0.01		0.465	1	0.01		0.465	1	0.01		0.465	1	0.01
0.475	2	0.01		0.475	2	0.01		0.475	2	0.01		0.475	2	0.01		0.475	2	0.01		0.475	2	0.01		0.475	2	0.01
0.485	1	0.01		0.485	1	0.01		0.485	1	0.01		0.485	1	0.01		0.485	1	0.01		0.485	1	0.01		0.485	1	0.01
0.495	1	0.01		0.495	1	0.01		0.495	1	0.01		0.495	1	0.01		0.495	1	0.01		0.495	1	0.01		0.495	1	0.01
0.505	3	0.01		0.505	3	0.01		0.505	3	0.01		0.505	3	0.01		0.505	3	0.01		0.505	3	0.01		0.505	3	0.01
0.515	1	0.01		0.515	1	0.01		0.515	1	0.01		0.515	1	0.01		0.515	1	0.01		0.515	1	0.01		0.515	1	0.01
0.525	1	0.01		0.525	1	0.01		0.525	1	0.01		0.525	1	0.01		0.525	1	0.01		0.525	1	0.01		0.525	1	0.01
0.535	0	0.01		0.535	0	0.01		0.535	0	0.01		0.535	0	0.01		0.535	0	0.01		0.535	0	0.01		0.535	0	0.01
0.545	1	0.01		0.545	1	0.01		0.545	1	0.01		0.545	1	0.01		0.545	1	0.01		0.545	1	0.01		0.545	1	0.01
0.555	0	0.01		0.555	0	0.01		0.555	0	0.01		0.555	0	0.01		0.555	0	0.01		0.555	0	0.01		0.555	0	0.01
0.565	2	0.01		0.565	2	0.01		0.565	2	0.01		0.565	2	0.01		0.565	2	0.01		0.565	2	0.01		0.565	2	0.01
0.575	1	0.01		0.575	1	0.01		0.575	1	0.01		0.575	1	0.01		0.575	1	0.01		0.575	1	0.01		0.575	1	0.01
0.585	2	0.01		0.585	2	0.01		0.585	2	0.01		0.585	2	0.01		0.585	2	0.01		0.585	2	0.01		0.585	2	0.01
0.595	3	0.01		0.595	3	0.01		0.595	3	0.01		0.595	3	0.01		0.595	3	0.01		0.595	3	0.01		0.595	3	0.01
0.605	1	0.01		0.605	1	0.01		0.605	1	0.01		0.605	1	0.01		0.605	1	0.01		0.605	1	0.01		0.605	1	0.01
0.615	1	0.01		0.615	1	0.01		0.615	1	0.01		0.615	1	0.01		0.615	1	0.01		0.615	1	0.01		0.615	1	0.01
0.625	2	0.01		0.625	2	0.01		0.625	2	0.01		0.625	2	0.01		0.625	2	0.01		0.625	2	0.01		0.625	2	0.01
0.635	2	0.01		0.635	2	0.01		0.635	2	0.01		0.635	2	0.01		0.635	2	0.01		0.635	2	0.01		0.635	2	0.01
0.645	2	0.01		0.645	2	0.01		0.645	2	0.01		0.645	2	0.01		0.645	2	0.01		0.645	2	0.01		0.645	2	0.01
0.655	0	0.01		0.655	0	0.01		0.655	0	0.01		0.655	0	0.01		0.655	0	0.01		0.655	0	0.01		0.655	0	0.01
0.665	2	0.01		0.665	2	0.01		0.665	2	0.01		0.665	2	0.01		0.665	2	0.01		0.665	2	0.01		0.665	2	0.01
0.675	4	0.01		0.675	4	0.01		0.675	4	0.01		0.675	4	0.01		0.675	4	0.01		0.675	4	0.01		0.675	4	0.01
0.685	1	0.01		0.685	1	0.01		0.685	1	0.01		0.685	1	0.01		0.685	1	0.01		0.685	1	0.01		0.685	1	0.01
0.695	2	0.01		0.695	2	0.01		0.695	2	0.01		0.695	2	0.01		0.695	2	0.01		0.695	2	0.01		0.695	2	0.01
0.705	0	0.01		0.705	0	0.01		0.705	0	0.01		0.705	0	0.01		0.705	0	0.01		0.705	0	0.01		0.705	0	0.01
0.715	1	0.01		0.715	1	0.01		0.715	1	0.01		0.715	1	0.01		0.715	1	0.01		0.715	1	0.01		0.715	1	0.01
0.725	2	0.01		0.725	2	0.01		0.725	2	0.01		0.725	2	0.01		0.725	2	0.01		0.725	2	0.01		0.725	2	0.01
0.735	4	0.01		0.735	4	0.01		0.735	4	0.01		0.735	4	0.01		0.735	4	0.01		0.735	4	0.01		0.735	4	0.01
0.745	2	0.01		0.745	2	0.01		0.745	2	0.01		0.745	2	0.01		0.745	2	0.01		0.745	2	0.01		0.745	2	0.01
0.755	1	0.01		0.755	1	0.01		0.755	1	0.01		0.755	1	0.01		0.755	1	0.01		0.755	1	0.01		0.755	1	0.01
0.765	2	0.01		0.765	2	0.01		0.765	2	0.01		0.765	2	0.01		0.765	2	0.01		0.765	2	0.01		0.765	2	0.01
0.775	1	0.01		0.775	1	0.01		0.775	1	0.01		0.775	1	0.01		0.775	1	0.01		0.775	1	0.01		0.775	1	0.01
0.785	3	0.01		0.785	3	0.01		0.785	3	0.01		0.785	3	0.01		0.785	3	0.01		0.785	3	0.01		0.785	3	0.01
0.795	6	0.01		0.795	6	0.01		0.795	6	0.01		0.795	6	0.01		0.795	6	0.01		0.795	6	0.01		0.795	6	0.01
0.805	7	0.01		0.805	7	0.01		0.805	7	0.01		0.805	7	0.01		0.805	7	0.01		0.805	7	0.01		0.805	7	0.01
0.815	11	0.01		0.815	11	0.01		0.815	11	0.01		0.815	11	0.01		0.815	11	0.01		0.815	11	0.01		0.815	11	0.01
0.825	26	0.01		0.825	26	0.01		0.825	26	0.01		0.825	26	0.01		0.825	26	0.01		0.825	26	0.01		0.825	26	0.01
0.835	51	0.01		0.835	51	0.01		0.835	51	0.01		0.835	51	0.01		0.835	51	0.01		0.835	51	0.01		0.835	51	0.01
0.845	67	0.01		0.845	67	0.01		0.845	67	0.01		0.845	67	0.01		0.845	67	0.01		0.845	67	0.01		0.845	67	0.01
0.855	143	0.01		0.855	143	0.01		0.855	143	0.01		0.855	143	0.01		0.855	143	0.01		0.855	143	0.01		0.855	143	0.01
0.865	225	0.01		0.865	225	0.01		0.865	225	0.01		0.865	225	0.01		0.865	225	0.01		0.865	225	0.01		0.865	225	0.01
0.875	298	0.01		0.875	298	0.01		0.875	298	0.01		0.875	298	0.01		0.875	298	0.01		0.875	298	0.01		0.875	298	0.01
0.885	446	0.01		0.885	446	0.01		0.885	446	0.01		0.885	446	0.01		0.885	446	0.01		0.885	446	0.01		0.885	446	0.01
0.895	505	0.01		0.895	505	0.01		0.895	505	0.01		0.895	505	0.01		0.895	505	0.01		0.895	505	0.01		0.895	505	0.01
0.905	510	0.01		0.905	510	0.01		0.905	510	0.01		0.905	510	0.01		0.905	510	0.01		0.905	510	0.01		0.905	510	0.01
0.915	475	0.01		0.915	475	0.01		0.915	475	0.01		0.915	475	0.01		0.915	475	0.01		0.915	475	0.01		0.915	475	0.01
0.925	354	0.01		0.925	354	0.01		0.925	354	0.01		0.925	354	0.01		0.925	354	0.01		0.925	354	0.01		0.925	354	0.01
0.935	217	0.01		0.935	217	0.01		0.935	217	0.01		0.935	217	0.01		0.935	217	0.01		0.935	217	0.01		0.935	217	0.01
0.945	120	0.01		0.945	120	0.01		0.945	120	0.01		0.945	120	0.01		0.945	120	0.01		0.945	120	0.01		0.945	120	0.01
0.955	55	0.01		0.955	55	0.01		0.955	55	0.01		0.955	55	0.01		0.955	55	0.01		0.955	55	0.01		0.955	55	0.01
0.965	26	0.01		0.965	26	0.01		0.965	26	0.01		0.965	26	0.01		0.965	26	0.01		0.965	26	0.01		0.965	26	0.01
0.975	11	0.01		0.975	11	0.01		0.975	11	0.01		0.975	11	0.01		0.975	11	0.01		0.975	11	0.01		0.975	11	0.01
0.985	3	0.01		0.985	3	0.01		0.985	3	0.01		0.985	3	0.01		0.985	3	0.01		0.985	3	0.01		0.985	3	0.01
0.995	1	0.01		0.995	1	0.01		0.995	1	0.01		0.995	1	0.01		0.995	1	0.01		0.995	1	0.01		0.995	1	0.01
1.005	0	0.01		1.005	0	0.01		1.005	0	0.01		1.005	0	0.01		1.005	0	0.01		1.005	0	0.01		1.005	0	0.01
1.015	0	0.01		1.015	0	0.01		1.015	0	0.01		1.015	0	0.01		1.015	0	0.01		1.015	0	0.01		1.015	0	0.01
1.025	0	0.01		1.025	0	0.01		1.025	0	0.01		1.025	0	0.01		1.025	0	0.01		1.025	0	0.01		1.025	0	0.01
1.035	0	0.01		1.035	0	0.01		1.035	0	0.01		1.035	0	0.01		1.035	0	0.01		1.035	0	0.01		1.035	0	0.01
1.045	0	0.01		1.045	0	0.01		1.045	0	0.01		1.045	0	0.01		1.045	0	0.01		1.045	0	0.01		1.045	0	0.01
1.055	0	0.01		1.055	0	0.01		1.055	0	0.01		1.055	0	0.01		1.055	0	0.01		1.055	0	0.01		1.055	0	0.01
1.065	0	0.01		1.065	0	0.01		1.065	0	0.01		1.065	0	0.01		1.065	0	0.01		1.065	0	0.01		1.065	0	0.01
1.075	0	0.01		1.075	0	0.01		1.075	0	0.01		1.075	0	0.01		1.075	0	0.01		1.075	0	0.01		1.075	0	0.01
1.085	0	0.01		1.085	0	0.01		1.085	0	0.01		1.085	0	0.01		1.085	0	0.01		1.085	0	0.01		1.085	0	0.01
1.095	0	0.01		1.095	0	0.01		1.095	0	0.01		1.095	0	0.01		1.095	0	0.01		1.095	0	0.01		1.095	0	0.01

## Sheet: 2c
0.5	0.123527	0.122586		0.5	0.122592	0.124134		0.5	0.123199	0.123797		0.5	0.123522	0.122521		0.5	0.123071	0.122725		0.5	0.122093	0.121785		0.5	0.111877	0.111534
1.5	0.123099	0.12258		1.5	0.122814	0.123999		1.5	0.124351	0.123535		1.5	0.12212	0.12181		1.5	0.121494	0.120783		1.5	0.118503	0.11821		1.5	0.0912819	0.0911908
2.5	0.12363	0.122574		2.5	0.12315	0.123863		2.5	0.122805	0.123275		2.5	0.121663	0.121102		2.5	0.119382	0.118873		2.5	0.115186	0.114739		2.5	0.0738525	0.0745579
3.5	0.122558	0.122569		3.5	0.122504	0.123728		3.5	0.122453	0.123015		3.5	0.120841	0.120399		3.5	0.116037	0.116992		3.5	0.111221	0.111371		3.5	0.0605981	0.0609588
4.5	0.122734	0.122563		4.5	0.12208	0.123592		4.5	0.123145	0.122755		4.5	0.120512	0.1197		4.5	0.115532	0.115142		4.5	0.108793	0.108101		4.5	0.049553	0.0498402
5.5	0.123238	0.122557		5.5	0.122472	0.123457		5.5	0.121978	0.122496		5.5	0.119189	0.119005		5.5	0.112694	0.11332		5.5	0.105564	0.104928		5.5	0.0412736	0.0407495
6.5	0.123398	0.122551		6.5	0.122347	0.123323		6.5	0.121771	0.122237		6.5	0.119271	0.118314		6.5	0.111809	0.111528		6.5	0.10189	0.101847		6.5	0.0335823	0.0333169
7.5	0.122384	0.122546		7.5	0.122123	0.123188		7.5	0.122116	0.121979		7.5	0.11794	0.117627		7.5	0.110037	0.109763		7.5	0.0993978	0.0988575		7.5	0.0274351	0.0272401
8.5	0.122763	0.12254		8.5	0.123034	0.123053		8.5	0.12104	0.121722		8.5	0.118568	0.116944		8.5	0.107851	0.108027		8.5	0.0962915	0.0959553		8.5	0.0223439	0.0222716
9.5	0.122449	0.122534		9.5	0.122112	0.122919		9.5	0.121349	0.121465		9.5	0.116187	0.116265		9.5	0.106548	0.106318		9.5	0.0926362	0.0931383		9.5	0.0178931	0.0182093
10.5	0.12327	0.122528		10.5	0.121773	0.122784		10.5	0.12117	0.121209		10.5	0.116068	0.11559		10.5	0.105197	0.104636		10.5	0.0904723	0.090404		10.5	0.0156568	0.014888
11.5	0.123495	0.122523		11.5	0.121304	0.12265		11.5	0.120587	0.120953		11.5	0.115281	0.114919		11.5	0.102713	0.102981		11.5	0.088354	0.08775		11.5	0.0125919	0.0121725
12.5	0.12259	0.122517		12.5	0.121892	0.122516		12.5	0.121185	0.120698		12.5	0.115072	0.114251		12.5	0.101006	0.101352		12.5	0.0848954	0.0851739		12.5	0.0101195	0.00995226
13.5	0.122835	0.122511		13.5	0.121549	0.122382		13.5	0.120856	0.120443		13.5	0.114347	0.113588		13.5	0.10011	0.0997488		13.5	0.0834388	0.0826735		13.5	0.00799352	0.00813701
14.5	0.121566	0.122505		14.5	0.12136	0.122249		14.5	0.120092	0.120189		14.5	0.112625	0.112928		14.5	0.0975113	0.0981709		14.5	0.0803731	0.0802464		14.5	0.00667935	0.00665285
15.5	0.123049	0.1225		15.5	0.121141	0.122115		15.5	0.119322	0.119935		15.5	0.112289	0.112272		15.5	0.0970525	0.096618		15.5	0.0778051	0.0778906		15.5	0.00561322	0.00543939
16.5	0.122497	0.122494		16.5	0.12079	0.121982		16.5	0.119893	0.119682		16.5	0.112188	0.111621		16.5	0.095167	0.0950896		16.5	0.075361	0.075604		16.5	0.00458085	0.00444727
17.5	0.122738	0.122488		17.5	0.121281	0.121848		17.5	0.119766	0.11943		17.5	0.111099	0.110972		17.5	0.0937257	0.0935854		17.5	0.0733347	0.0733845		17.5	0.0026775	0.0036361
18.5	0.122109	0.122482		18.5	0.121204	0.121715		18.5	0.119205	0.119178		18.5	0.111092	0.110328		18.5	0.0924542	0.092105		18.5	0.0721034	0.0712301		18.5	0.00307142	0.00297289
19.5	0.122452	0.122477		19.5	0.120955	0.121582		19.5	0.118414	0.118926		19.5	0.110635	0.109687		19.5	0.0904908	0.090648		19.5	0.0683628	0.069139		19.5	0.00217459	0.00243064
20.5	0.123244	0.122471		20.5	0.119935	0.121449		20.5	0.118533	0.118675		20.5	0.109915	0.10905		20.5	0.0893622	0.089214		20.5	0.0661489	0.0671093		20.5	0.00197175	0.0019873
21.5	0.123187	0.122465		21.5	0.120057	0.121317		21.5	0.118116	0.118425		21.5	0.108594	0.108417		21.5	0.0874505	0.0878028		21.5	0.0654259	0.0651391		21.5	0.00190116	0.00162483
22.5	0.122578	0.122459		22.5	0.120484	0.121184		22.5	0.118417	0.118175		22.5	0.107536	0.107788		22.5	0.0863896	0.0864138		22.5	0.0633167	0.0632268		22.5	0.000855178	0.00132846
23.5	0.12262	0.122453		23.5	0.12009	0.121052		23.5	0.117276	0.117926		23.5	0.107176	0.107162		23.5	0.0853608	0.0850469		23.5	0.0603668	0.0613707		23.5	0.000802729	0.00108616
24.5	0.122856	0.122448		24.5	0.119902	0.120919		24.5	0.117593	0.117677		24.5	0.106043	0.106539		24.5	0.083459	0.0837015		24.5	0.0591243	0.059569		24.5	-5.29799e-05	0.000888046
25.5	0.123661	0.122442		25.5	0.119669	0.120787		25.5	0.117545	0.117428		25.5	0.10633	0.105921		25.5	0.0834519	0.0823775		25.5	0.0571958	0.0578202		25.5	0.000315777	0.00072607
26.5	0.122768	0.122436		26.5	0.119523	0.120655		26.5	0.117086	0.117181		26.5	0.105202	0.105306		26.5	0.0805789	0.0810744		26.5	0.0552152	0.0561228		26.5	-0.000626072	0.000593637
27.5	0.123182	0.12243		27.5	0.119235	0.120523		27.5	0.116338	0.116933		27.5	0.104691	0.104694		27.5	0.0796399	0.0797919		27.5	0.0540012	0.0544752		27.5	-0.000102996	0.00048536
28.5	0.123138	0.122425		28.5	0.118497	0.120392		28.5	0.1167	0.116687		28.5	0.104565	0.104086		28.5	0.0783911	0.0785296		28.5	0.0522621	0.0528759		28.5	0.000237429	0.000396832
29.5	0.122476	0.122419		29.5	0.118821	0.12026		29.5	0.115677	0.11644		29.5	0.103742	0.103482		29.5	0.0773804	0.0772874		29.5	0.0512914	0.0513237		29.5	0.000353487	0.000324451
30.5	0.122775	0.122413		30.5	0.119025	0.120129		30.5	0.115523	0.116195		30.5	0.102696	0.102881		30.5	0.0761947	0.0760648		30.5	0.0487429	0.0498169		30.5	0.000396713	0.000265272
31.5	0.122455	0.122407		31.5	0.11911	0.119997		31.5	0.116083	0.115949		31.5	0.102497	0.102284		31.5	0.0740713	0.0748615		31.5	0.0485021	0.0483545		31.5	8.66264e-05	0.000216888
32.5	0.121967	0.122402		32.5	0.119419	0.119866		32.5	0.115896	0.115705		32.5	0.101763	0.10169		32.5	0.0732347	0.0736773		32.5	0.0474699	0.0469349		32.5	-5.28725e-05	0.000177328
33.5	0.121866	0.122396		33.5	0.118529	0.119735		33.5	0.115576	0.115461		33.5	0.100855	0.101099		33.5	0.0719269	0.0725118		33.5	0.0450778	0.045557		33.5	-0.000216256	0.000144984
34.5	0.123289	0.12239		34.5	0.118594	0.119605		34.5	0.114661	0.115217		34.5	0.100299	0.100512		34.5	0.0708456	0.0713648		34.5	0.0436338	0.0442196		34.5	0.000164883	0.00011854
35.5	0.122947	0.122384		35.5	0.118907	0.119474		35.5	0.114427	0.114974		35.5	0.0991232	0.0999285		35.5	0.0696866	0.0702359		35.5	0.0427922	0.0429214		35.5	-3.61472e-05	9.69184e-05
36.5	0.122897	0.122379		36.5	0.117574	0.119343		36.5	0.114793	0.114731		36.5	0.0989739	0.0993482		36.5	0.0691485	0.0691248		36.5	0.0417636	0.0416614		36.5	-0.000223511	7.92408e-05
37.5	0.123188	0.122373		37.5	0.118331	0.119213		37.5	0.11441	0.114489		37.5	0.0993724	0.0987714		37.5	0.0682524	0.0680314		37.5	0.0399974	0.0404383		37.5	-0.000526382	6.47876e-05
38.5	0.122835	0.122367		38.5	0.118359	0.119083		38.5	0.115109	0.114248		38.5	0.0992537	0.0981978		38.5	0.0666604	0.0669552		38.5	0.0394585	0.0392512		38.5	-0.000289333	5.29706e-05
39.5	0.12204	0.122361		39.5	0.117841	0.118952		39.5	0.113279	0.114006		39.5	0.0979041	0.0976276		39.5	0.0657588	0.065896		39.5	0.0384334	0.0380989		39.5	-0.000175517	4.33089e-05
40.5	0.122936	0.122356		40.5	0.117974	0.118823		40.5	0.113769	0.113766		40.5	0.0970691	0.0970607		40.5	0.064767	0.0648536		40.5	0.0361595	0.0369804		40.5	-0.000272257	3.54095e-05
41.5	0.123137	0.12235		41.5	0.117516	0.118693		41.5	0.113094	0.113526		41.5	0.096478	0.0964971		41.5	0.0641071	0.0638277		41.5	0.0359007	0.0358948		41.5	0.000362874	2.8951e-05
42.5	0.122162	0.122344		42.5	0.117085	0.118563		42.5	0.113957	0.113286		42.5	0.09606	0.0959368		42.5	0.0632154	0.062818		42.5	0.03448	0.034841		42.5	-0.000501617	2.36704e-05
43.5	0.122186	0.122338		43.5	0.117445	0.118433		43.5	0.113013	0.113047		43.5	0.0958736	0.0953797		43.5	0.0614334	0.0618243		43.5	0.0331477	0.0338182		43.5	-0.000177619	1.9353e-05
44.5	0.123218	0.122333		44.5	0.117694	0.118304		44.5	0.112902	0.112809		44.5	0.094526	0.0948258		44.5	0.0601485	0.0608463		44.5	0.0323464	0.0328254		44.5	-0.00129213	1.58231e-05
45.5	0.122919	0.122327		45.5	0.117545	0.118175		45.5	0.112617	0.112571		45.5	0.0935142	0.0942752		45.5	0.0597645	0.0598838		45.5	0.0317614	0.0318617		45.5	-0.00027812	1.2937e-05
46.5	0.122012	0.122321		46.5	0.116979	0.118046		46.5	0.112408	0.112333		46.5	0.0930416	0.0937278		46.5	0.0592595	0.0589365		46.5	0.0311133	0.0309263		46.5	0.000110392	1.05774e-05
47.5	0.122606	0.122315		47.5	0.117323	0.117917		47.5	0.111875	0.112096		47.5	0.0923838	0.0931835		47.5	0.0579875	0.0580042		47.5	0.0303499	0.0300184		47.5	1.22311e-05	8.64808e-06
48.5	0.122557	0.12231		48.5	0.117042	0.117788		48.5	0.112199	0.111859		48.5	0.0923894	0.0926424		48.5	0.0566328	0.0570867		48.5	0.0290302	0.0291372		48.5	-0.000499525	7.0707e-06
49.5	0.123017	0.122304		49.5	0.116679	0.117659		49.5	0.111656	0.111623		49.5	0.0931817	0.0921045		49.5	0.0560742	0.0561836		49.5	0.0272309	0.0282818		49.5	8.45711e-05	5.78103e-06
50.5	0.12187	0.122298		50.5	0.116652	0.11753		50.5	0.111458	0.111388		50.5	0.0918121	0.0915696		50.5	0.056141	0.0552949		50.5	0.0263203	0.0274515		50.5	0.000334389	4.72659e-06
51.5	0.122461	0.122292		51.5	0.116064	0.117402		51.5	0.111294	0.111153		51.5	0.0910596	0.0910379		51.5	0.0538778	0.0544202		51.5	0.0262347	0.0266456		51.5	7.72936e-05	3.86448e-06
52.5	0.122581	0.122287		52.5	0.116554	0.117274		52.5	0.110571	0.110918		52.5	0.0899246	0.0905093		52.5	0.0533898	0.0535593		52.5	0.025287	0.0258634		52.5	-0.000997094	3.15961e-06
53.5	0.122616	0.122281		53.5	0.116273	0.117146		53.5	0.110994	0.110684		53.5	0.0906022	0.0899837		53.5	0.0524851	0.0527121		53.5	0.0244861	0.0251041		53.5	0.000365638	2.58331e-06
54.5	0.122668	0.122275		54.5	0.116259	0.117018		54.5	0.11063	0.110451		54.5	0.0897251	0.0894612		54.5	0.0517183	0.0518782		54.5	0.0245361	0.0243671		54.5	-0.000316364	2.11212e-06
55.5	0.121999	0.122269		55.5	0.115907	0.11689		55.5	0.109999	0.110218		55.5	0.0878701	0.0889417		55.5	0.0511732	0.0510576		55.5	0.0235992	0.0236518		55.5	-0.000709722	1.72688e-06
56.5	0.122472	0.122264		56.5	0.11547	0.116762		56.5	0.110139	0.109985		56.5	0.0888714	0.0884253		56.5	0.0494702	0.0502499		56.5	0.0222386	0.0229574		56.5	0.000258953	1.4119e-06
57.5	0.122891	0.122258		57.5	0.115802	0.116634		57.5	0.1103	0.109753		57.5	0.0872854	0.0879118		57.5	0.0491229	0.049455		57.5	0.0220701	0.0222834		57.5	-0.000159233	1.15438e-06
58.5	0.121976	0.122252		58.5	0.115146	0.116507		58.5	0.109774	0.109521		58.5	0.08742	0.0874013		58.5	0.0488872	0.0486727		58.5	0.0201733	0.0216293		58.5	-0.000726254	9.43823e-07
59.5	0.122783	0.122246		59.5	0.115106	0.11638		59.5	0.109071	0.10929		59.5	0.0875111	0.0868938		59.5	0.0476497	0.0479027		59.5	0.0206883	0.0209943		59.5	0.000614112	7.71673e-07
60.5	0.122449	0.122241		60.5	0.11527	0.116253		60.5	0.108771	0.109059		60.5	0.0866462	0.0863892		60.5	0.047403	0.047145		60.5	0.019896	0.020378		60.5	0.000204316	6.30923e-07
61.5	0.122338	0.122235		61.5	0.11512	0.116126		61.5	0.109288	0.108829		61.5	0.0851796	0.0858876		61.5	0.0456757	0.0463992		61.5	0.0195105	0.0197797		61.5	-0.000684629	5.15845e-07
62.5	0.122456	0.122229		62.5	0.115294	0.115999		62.5	0.108416	0.1086		62.5	0.0845377	0.0853889		62.5	0.0456525	0.0456652		62.5	0.0188461	0.019199		62.5	0.00023563	4.21756e-07
63.5	0.122422	0.122223		63.5	0.114051	0.115872		63.5	0.108413	0.108371		63.5	0.0840169	0.084893		63.5	0.045004	0.0449428		63.5	0.0186138	0.0186354		63.5	-0.000569634	3.4483e-07
64.5	0.122812	0.122218		64.5	0.115241	0.115745		64.5	0.108486	0.108142		64.5	0.0839593	0.0844001		64.5	0.0444507	0.0442319		64.5	0.0179279	0.0180883		64.5	0.000297932	2.81934e-07
65.5	0.122092	0.122212		65.5	0.114406	0.115619		65.5	0.108658	0.107914		65.5	0.0835822	0.08391		65.5	0.0445175	0.0435322		65.5	0.016577	0.0175573		65.5	-0.000812457	2.3051e-07
66.5	0.12171	0.122206		66.5	0.115248	0.115492		66.5	0.107586	0.107686		66.5	0.0836288	0.0834227		66.5	0.0439518	0.0428436		66.5	0.016708	0.0170419		66.5	-0.000934529	1.88466e-07
67.5	0.12263	0.1222		67.5	0.114673	0.115366		67.5	0.107536	0.107459		67.5	0.0831122	0.0829383		67.5	0.0421456	0.0421658		67.5	0.0171279	0.0165416		67.5	-0.000161184	1.5409e-07
68.5	0.122543	0.122195		68.5	0.114227	0.11524		68.5	0.107201	0.107232		68.5	0.0817416	0.0824567		68.5	0.0412278	0.0414988		68.5	0.0160492	0.016056		68.5	-0.000658814	1.25985e-07
69.5	0.122448	0.122189		69.5	0.114269	0.115114		69.5	0.106831	0.107006		69.5	0.0814436	0.0819779		69.5	0.0412296	0.0408424		69.5	0.0151829	0.0155846		69.5	-0.000948405	1.03006e-07
70.5	0.122848	0.122183		70.5	0.114637	0.114988		70.5	0.106539	0.10678		70.5	0.0824679	0.0815019		70.5	0.040059	0.0401963		70.5	0.0151191	0.0151271		70.5	-0.00121328	8.42178e-08
71.5	0.122814	0.122177		71.5	0.11426	0.114863		71.5	0.106426	0.106555		71.5	0.0806576	0.0810286		71.5	0.039291	0.0395604		71.5	0.0156731	0.014683		71.5	-0.000559282	6.88568e-08
72.5	0.121988	0.122172		72.5	0.113904	0.114737		72.5	0.106311	0.10633		72.5	0.0803178	0.0805581		72.5	0.0384017	0.0389346		72.5	0.0151888	0.0142519		72.5	-9.67932e-05	5.62976e-08
73.5	0.122564	0.122166		73.5	0.114509	0.114612		73.5	0.106751	0.106105		73.5	0.0799509	0.0800903		73.5	0.0376655	0.0383187		73.5	0.0148786	0.0138336		73.5	-0.000649692	4.60291e-08
74.5	0.122489	0.12216		74.5	0.114444	0.114487		74.5	0.105972	0.105881		74.5	0.0798486	0.0796253		74.5	0.0381636	0.0377126		74.5	0.0141309	0.0134274		74.5	-0.000160665	3.76336e-08
75.5	0.12194	0.122154		75.5	0.113642	0.114362		75.5	0.106088	0.105658		75.5	0.0795755	0.0791629		75.5	0.037068	0.037116		75.5	0.0133916	0.0130332		75.5	-0.000547336	3.07693e-08
76.5	0.122569	0.122149		76.5	0.113963	0.114237		76.5	0.10501	0.105435		76.5	0.0793077	0.0787032		76.5	0.0377617	0.0365289		76.5	0.0137962	0.0126506		76.5	0.000257365	2.51571e-08
77.5	0.121986	0.122143		77.5	0.113855	0.114112		77.5	0.105526	0.105213		77.5	0.079068	0.0782462		77.5	0.0354247	0.035951		77.5	0.012965	0.0122792		77.5	-0.000816217	2.05685e-08
78.5	0.122603	0.122137		78.5	0.112808	0.113987		78.5	0.104775	0.10499		78.5	0.0774208	0.0777919		78.5	0.0352623	0.0353823		78.5	0.0124911	0.0119188		78.5	-0.000648936	1.68169e-08
79.5	0.122313	0.122132		79.5	0.112753	0.113863		79.5	0.103864	0.104769		79.5	0.0770588	0.0773401		79.5	0.0342641	0.0348226		79.5	0.0122441	0.0115689		79.5	-0.000268608	1.37496e-08
80.5	0.122727	0.122126		80.5	0.112778	0.113738		80.5	0.104048	0.104548		80.5	0.0767374	0.076891		80.5	0.034422	0.0342718		80.5	0.0111808	0.0112292		80.5	-0.000243191	1.12417e-08
81.5	0.122103	0.12212		81.5	0.113041	0.113614		81.5	0.104377	0.104327		81.5	0.0762606	0.0764446		81.5	0.0337789	0.0337296		81.5	0.010802	0.0108996		81.5	-0.00100434	9.19126e-09
82.5	0.122964	0.122114		82.5	0.112849	0.11349		82.5	0.103314	0.104107		82.5	0.0760062	0.0760007		82.5	0.03276	0.0331961		82.5	0.012086	0.0105796		82.5	3.92098e-05	7.5148e-09
83.5	0.122865	0.122109		83.5	0.112594	0.113366		83.5	0.103471	0.103887		83.5	0.0753102	0.0755593		83.5	0.03317	0.0326709		83.5	0.0113528	0.010269		83.5	-0.00039251	6.14413e-09
84.5	0.121632	0.122103		84.5	0.112793	0.113242		84.5	0.103382	0.103668		84.5	0.0749598	0.0751206		84.5	0.031861	0.0321541		84.5	0.00977458	0.00996754		84.5	-0.000423491	5.02346e-09
85.5	0.122261	0.122097		85.5	0.112962	0.113118		85.5	0.103709	0.103449		85.5	0.0745155	0.0746844		85.5	0.0310895	0.0316455		85.5	0.00949979	0.00967492		85.5	-0.000841165	4.1072e-09
86.5	0.122555	0.122091		86.5	0.112695	0.112994		86.5	0.102838	0.103231		86.5	0.0742462	0.0742507		86.5	0.0306388	0.0311449		86.5	0.010411	0.00939089		86.5	-0.000684205	3.35806e-09
87.5	0.122475	0.122086		87.5	0.112637	0.112871		87.5	0.102877	0.103013		87.5	0.0728468	0.0738195		87.5	0.0306198	0.0306522		87.5	0.00880819	0.0091152		87.5	-0.000650414	2.74556e-09
88.5	0.122374	0.12208		88.5	0.111917	0.112748		88.5	0.103019	0.102796		88.5	0.0725989	0.0733909		88.5	0.0296528	0.0301673		88.5	0.00845957	0.0088476		88.5	-0.000196167	2.24478e-09
89.5	0.122451	0.122074		89.5	0.112057	0.112624		89.5	0.102067	0.102579		89.5	0.0735245	0.0729647		89.5	0.0296629	0.0296901		89.5	0.00877512	0.00858786		89.5	-6.47527e-05	1.83534e-09
90.5	0.122623	0.122068		90.5	0.112072	0.112501		90.5	0.101756	0.102363		90.5	0.0722567	0.072541		90.5	0.029074	0.0292205		90.5	0.00844427	0.00833575		90.5	-0.000303601	1.50058e-09
91.5	0.121107	0.122063		91.5	0.112034	0.112378		91.5	0.102226	0.102146		91.5	0.0717598	0.0721198		91.5	0.0283916	0.0287582		91.5	0.009118	0.00809103		91.5	0.000470203	1.22688e-09
92.5	0.121888	0.122057		92.5	0.111317	0.112256		92.5	0.102111	0.101931		92.5	0.0717293	0.071701		92.5	0.0277679	0.0283033		92.5	0.00863221	0.0078535		92.5	-7.07735e-05	1.0031e-09
93.5	0.122607	0.122051		93.5	0.111256	0.112133		93.5	0.101871	0.101716		93.5	0.0699473	0.0712847		93.5	0.0280963	0.0278556		93.5	0.00806418	0.00762295		93.5	-0.000783054	8.20141e-10
94.5	0.122087	0.122045		94.5	0.111734	0.11201		94.5	0.100534	0.101501		94.5	0.0705429	0.0708708		94.5	0.027425	0.0274149		94.5	0.00780561	0.00739916		94.5	1.54179e-05	6.7055e-10
95.5	0.122078	0.12204		95.5	0.111652	0.111888		95.5	0.10176	0.101287		95.5	0.0708543	0.0704592		95.5	0.0268343	0.0269813		95.5	0.00797536	0.00718194		95.5	0.000287628	5.48244e-10
96.5	0.122385	0.122034		96.5	0.111135	0.111766		96.5	0.101438	0.101073		96.5	0.0706511	0.0700501		96.5	0.0268108	0.0265545		96.5	0.00773038	0.0069711		96.5	0.000148644	4.48246e-10
97.5	0.122669	0.122028		97.5	0.110895	0.111644		97.5	0.10183	0.10086		97.5	0.0692183	0.0696433		97.5	0.0253428	0.0261344		97.5	0.00672982	0.00676645		97.5	-0.000581013	3.66488e-10
98.5	0.122592	0.122022		98.5	0.110952	0.111522		98.5	0.100336	0.100647		98.5	0.0687795	0.0692389		98.5	0.0251869	0.025721		98.5	0.00686711	0.0065678		98.5	-1.87168e-05	2.99642e-10
99.5	0.122456	0.122017		99.5	0.111079	0.1114		99.5	0.100698	0.100435		99.5	0.0682447	0.0688369		99.5	0.0252148	0.0253141		99.5	0.00721356	0.00637499		99.5	0.000420666	2.44988e-10
100.5	0.12204	0.122011		100.5	0.110539	0.111278		100.5	0.100714	0.100223		100.5	0.0675977	0.0684371		100.5	0.0245087	0.0249137		100.5	0.00587918	0.00618784		100.5	0.000911874	2.00303e-10
101.5	0.122505	0.122005		101.5	0.110224	0.111157		101.5	0.0990428	0.100011		101.5	0.0682912	0.0680397		101.5	0.0244367	0.0245196		101.5	0.00599903	0.00600618		101.5	0.000453579	1.63769e-10
102.5	0.122261	0.122		102.5	0.110537	0.111035		102.5	0.0994468	0.0998003		102.5	0.0674393	0.0676447		102.5	0.0239954	0.0241317		102.5	0.00596209	0.00582986		102.5	0.000440112	1.33898e-10
103.5	0.122904	0.121994		103.5	0.110222	0.110914		103.5	0.0999004	0.0995897		103.5	0.0670117	0.0672519		103.5	0.0246668	0.02375		103.5	0.00577965	0.00565871		103.5	-0.000392391	1.09475e-10
104.5	0.122196	0.121988		104.5	0.110006	0.110793		104.5	0.0989727	0.0993796		104.5	0.0673915	0.0668613		104.5	0.0237767	0.0233743		104.5	0.00608375	0.00549259		104.5	0.000494471	8.95074e-11
105.5	0.121617	0.121982		105.5	0.110027	0.110671		105.5	0.0989999	0.0991698		105.5	0.0665368	0.0664731		105.5	0.0219666	0.0230045		105.5	0.0056556	0.00533134		105.5	0.000772398	7.31816e-11
106.5	0.122427	0.121977		106.5	0.110382	0.110551		106.5	0.09935	0.0989606		106.5	0.0657709	0.0660871		106.5	0.0223222	0.0226406		106.5	0.00599233	0.00517483		106.5	0.00064684	5.98335e-11
107.5	0.122237	0.121971		107.5	0.110274	0.11043		107.5	0.0983684	0.0987517		107.5	0.0646212	0.0657034		107.5	0.0226925	0.0222825		107.5	0.00470134	0.00502291		107.5	-0.000961142	4.89201e-11
108.5	0.122297	0.121965		108.5	0.109693	0.110309		108.5	0.0983462	0.0985434		108.5	0.0642652	0.0653218		108.5	0.0228335	0.02193		108.5	0.00570057	0.00487545		108.5	0.000452911	3.99973e-11
109.5	0.121846	0.121959		109.5	0.109952	0.110189		109.5	0.0972538	0.0983354		109.5	0.0650284	0.0649425		109.5	0.0215914	0.0215831		109.5	0.0049356	0.00473232		109.5	-0.000421686	3.27019e-11
110.5	0.122367	0.121954		110.5	0.10982	0.110068		110.5	0.0987834	0.0981279		110.5	0.0644687	0.0645654		110.5	0.0215178	0.0212416		110.5	0.00476939	0.00459339		110.5	-0.000121983	2.67372e-11
111.5	0.122243	0.121948		111.5	0.110032	0.109948		111.5	0.0976018	0.0979208		111.5	0.0638746	0.0641905		111.5	0.0217524	0.0209056		111.5	0.00440621	0.00445854		111.5	-0.00073324	2.18604e-11
112.5	0.12222	0.121942		112.5	0.109719	0.109828		112.5	0.097821	0.0977142		112.5	0.063203	0.0638178		112.5	0.0210655	0.0205749		112.5	0.00503336	0.00432765		112.5	0.000256589	1.78732e-11
113.5	0.122206	0.121936		113.5	0.109588	0.109708		113.5	0.0971072	0.097508		113.5	0.0635568	0.0634472		113.5	0.0193871	0.0202495		113.5	0.00549652	0.00420061		113.5	-0.00101772	1.46132e-11
114.5	0.1218	0.121931		114.5	0.109194	0.109588		114.5	0.0976152	0.0973022		114.5	0.0621774	0.0630788		114.5	0.0204596	0.0199291		114.5	0.00461206	0.00407729		114.5	0.000451266	1.19478e-11
115.5	0.121981	0.121925		115.5	0.10836	0.109468		115.5	0.097841	0.0970969		115.5	0.0623094	0.0627125		115.5	0.0193293	0.0196139		115.5	0.00486857	0.00395759		115.5	-0.000441491	9.76855e-12
116.5	0.122346	0.121919		116.5	0.108573	0.109348		116.5	0.0979741	0.096892		116.5	0.0625853	0.0623483		116.5	0.0192456	0.0193036		116.5	0.00475174	0.00384141		116.5	-0.000131122	7.9868e-12
117.5	0.121274	0.121914		117.5	0.109255	0.109229		117.5	0.0966297	0.0966876		117.5	0.0612361	0.0619863		117.5	0.0203788	0.0189982		117.5	0.00415106	0.00372864		117.5	-0.000305717	6.53003e-12
118.5	0.12229	0.121908		118.5	0.107925	0.10911		118.5	0.0965076	0.0964835		118.5	0.0615595	0.0616263		118.5	0.0192503	0.0186977		118.5	0.00339573	0.00361917		118.5	7.86815e-05	5.33898e-12
119.5	0.122603	0.121902		119.5	0.108332	0.10899		119.5	0.0963302	0.0962799		119.5	0.0612698	0.0612685		119.5	0.0181692	0.0184019		119.5	0.00442572	0.00351292		119.5	-9.05122e-05	4.36517e-12
120.5	0.121658	0.121896		120.5	0.108336	0.108871		120.5	0.0960905	0.0960768		120.5	0.0605865	0.0609127		120.5	0.0189208	0.0181108		120.5	0.00444888	0.00340979		120.5	-9.67518e-05	3.56898e-12
121.5	0.122765	0.121891		121.5	0.108278	0.108752		121.5	0.0967632	0.095874		121.5	0.0600283	0.060559		121.5	0.0191399	0.0178244		121.5	0.00370458	0.00330969		121.5	-0.000562082	2.91801e-12
122.5	0.121382	0.121885		122.5	0.108611	0.108634		122.5	0.0955601	0.0956717		122.5	0.0595736	0.0602074		122.5	0.018454	0.0175424		122.5	0.00316259	0.00321253		122.5	0.000214791	2.38577e-12
123.5	0.122355	0.121879		123.5	0.107558	0.108515		123.5	0.0953714	0.0954698		123.5	0.0597584	0.0598578		123.5	0.0178168	0.0172649		123.5	0.00374531	0.00311822		123.5	-0.000299033	1.95062e-12
124.5	0.122225	0.121873		124.5	0.109172	0.108396		124.5	0.0950259	0.0952683		124.5	0.0591567	0.0595102		124.5	0.0172516	0.0169918		124.5	0.00436284	0.00302668		124.5	-0.000465534	1.59483e-12
125.5	0.122011	0.121868		125.5	0.107701	0.108278		125.5	0.0953239	0.0950673		125.5	0.0585073	0.0591646		125.5	0.0170372	0.016723		125.5	0.0036085	0.00293782		125.5	0.000287589	1.30394e-12
126.5	0.121687	0.121862		126.5	0.10802	0.108159		126.5	0.0956219	0.0948667		126.5	0.0584498	0.0588211		126.5	0.015285	0.0164585		126.5	0.0038192	0.00285158		126.5	-0.00119545	1.06611e-12
127.5	0.12195	0.121856		127.5	0.107138	0.108041		127.5	0.0952411	0.0946665		127.5	0.0579469	0.0584795		127.5	0.0167415	0.0161981		127.5	0.00432521	0.00276786		127.5	0.000258075	8.71653e-13
128.5	0.121222	0.12185		128.5	0.107764	0.107923		128.5	0.0941303	0.0944667		128.5	0.0572382	0.0581399		128.5	0.0159762	0.0159419		128.5	0.00237981	0.00268661		128.5	0.000345299	7.12666e-13
129.5	0.121649	0.121845		129.5	0.107369	0.107805		129.5	0.0936434	0.0942674		129.5	0.0582782	0.0578023		129.5	0.0160581	0.0156897		129.5	0.00306879	0.00260773		129.5	0.000130653	5.82679e-13
130.5	0.12254	0.121839		130.5	0.107058	0.107688		130.5	0.0939888	0.0940685		130.5	0.0577433	0.0574667		130.5	0.0151271	0.0154415		130.5	0.00342711	0.00253118		130.5	0.000587894	4.764e-13
131.5	0.122502	0.121833		131.5	0.107475	0.10757		131.5	0.0931175	0.09387		131.5	0.0570758	0.057133		131.5	0.0153087	0.0151972		131.5	0.00199694	0.00245687		131.5	-0.000468393	3.89506e-13
132.5	0.12182	0.121828		132.5	0.106529	0.107452		132.5	0.0940102	0.0936719		132.5	0.0570598	0.0568012		132.5	0.0158328	0.0149568		132.5	0.0026219	0.00238474		132.5	-0.000385459	3.18462e-13
133.5	0.121747	0.121822		133.5	0.107581	0.107335		133.5	0.093051	0.0934742		133.5	0.0559241	0.0564714		133.5	0.0140188	0.0147202		133.5	0.00199038	0.00231473		133.5	0.000431039	2.60376e-13
134.5	0.122112	0.121816		134.5	0.10689	0.107218		134.5	0.0935223	0.093277		134.5	0.0557438	0.0561435		134.5	0.0153918	0.0144874		134.5	0.0028808	0.00224678		134.5	0.000276857	2.12884e-13
135.5	0.122289	0.12181		135.5	0.106791	0.1071		135.5	0.0936024	0.0930801		135.5	0.0556257	0.0558175		135.5	0.0138953	0.0142582		135.5	0.00282817	0.00218082		135.5	-0.000282807	1.74055e-13
136.5	0.121608	0.121805		136.5	0.106603	0.106983		136.5	0.0929992	0.0928837		136.5	0.0561563	0.0554934		136.5	0.01432	0.0140326		136.5	0.0025926	0.0021168		136.5	0.00107986	1.42308e-13
137.5	0.121648	0.121799		137.5	0.10569	0.106867		137.5	0.0926839	0.0926877		137.5	0.0541836	0.0551711		137.5	0.0134678	0.0138107		137.5	0.00215774	0.00205466		137.5	-0.00046505	1.16351e-13
138.5	0.12213	0.121793		138.5	0.106188	0.10675		138.5	0.0934415	0.0924921		138.5	0.054183	0.0548507		138.5	0.0144671	0.0135922		138.5	0.0028963	0.00199434		138.5	-0.000167904	9.51293e-14
139.5	0.121985	0.121787		139.5	0.105167	0.106633		139.5	0.0915874	0.0922969		139.5	0.0536195	0.0545322		139.5	0.0139135	0.0133772		139.5	0.00270156	0.00193579		139.5	-0.000363361	7.7778e-14
140.5	0.122467	0.121782		140.5	0.106323	0.106517		140.5	0.0918018	0.0921022		140.5	0.0544701	0.0542156		140.5	0.0131994	0.0131656		140.5	0.00235105	0.00187896		140.5	-0.000154851	6.35916e-14
141.5	0.122067	0.121776		141.5	0.105629	0.1064		141.5	0.0917131	0.0919078		141.5	0.0533019	0.0539008		141.5	0.0133181	0.0129573		141.5	0.00172707	0.0018238		141.5	4.7365e-05	5.19927e-14
142.5	0.121285	0.12177		142.5	0.105558	0.106284		142.5	0.0914357	0.0917139		142.5	0.0522306	0.0535878		142.5	0.0125473	0.0127523		142.5	0.00150348	0.00177026		142.5	0.00135287	4.25094e-14
143.5	0.122273	0.121765		143.5	0.106172	0.106168		143.5	0.0918794	0.0915203		143.5	0.0524938	0.0532766		143.5	0.0128657	0.0125506		143.5	0.00196825	0.00171829		143.5	-0.000745074	3.47559e-14
144.5	0.120998	0.121759		144.5	0.106291	0.106052		144.5	0.0908205	0.0913272		144.5	0.0520576	0.0529672		144.5	0.0129223	0.0123521		144.5	0.00230718	0.00166784		144.5	0.00125674	2.84165e-14
145.5	0.121124	0.121753		145.5	0.10621	0.105936		145.5	0.0914879	0.0911345		145.5	0.052043	0.0526597		145.5	0.0127613	0.0121567		145.5	0.00178617	0.00161888		145.5	-0.000294653	2.32335e-14
146.5	0.12236	0.121747		146.5	0.106476	0.10582		146.5	0.090459	0.0909422		146.5	0.0525262	0.0523539		146.5	0.0123491	0.0119644		146.5	0.00218413	0.00157135		146.5	-0.00103739	1.89958e-14
147.5	0.121246	0.121742		147.5	0.105878	0.105705		147.5	0.0911321	0.0907503		147.5	0.0520301	0.0520499		147.5	0.0122766	0.0117751		147.5	0.00191822	0.00152522		147.5	-0.000309362	1.5531e-14
148.5	0.121833	0.121736		148.5	0.10454	0.105589		148.5	0.0908228	0.0905588		148.5	0.0514372	0.0517477		148.5	0.0110501	0.0115888		148.5	0.00142734	0.00148045		148.5	0.000477432	1.26982e-14
149.5	0.121791	0.12173		149.5	0.105023	0.105474		149.5	0.0902145	0.0903677		149.5	0.0506541	0.0514472		149.5	0.0117755	0.0114055		149.5	0.0017409	0.00143699		149.5	-0.000505371	1.03821e-14
150.5	0.121374	0.121725		150.5	0.104824	0.105358		150.5	0.0897527	0.090177		150.5	0.0516112	0.0511484		150.5	0.0116538	0.0112251		150.5	0.00261303	0.0013948		150.5	-0.000569389	8.48844e-15
151.5	0.121995	0.121719		151.5	0.105427	0.105243		151.5	0.0897247	0.0899867		151.5	0.0503287	0.0508514		151.5	0.0111506	0.0110475		151.5	0.00205985	0.00135385		151.5	-0.000169329	6.94018e-15
152.5	0.121614	0.121713		152.5	0.104746	0.105128		152.5	0.090237	0.0897968		152.5	0.0500143	0.0505561		152.5	0.011382	0.0108728		152.5	0.00193711	0.00131411		152.5	0.0004417	5.67431e-15
153.5	0.121581	0.121707		153.5	0.105294	0.105013		153.5	0.0897724	0.0896073		153.5	0.0499946	0.0502626		153.5	0.0104723	0.0107008		153.5	0.000968194	0.00127553		153.5	-0.00036307	4.63934e-15
154.5	0.121739	0.121702		154.5	0.104538	0.104899		154.5	0.0891309	0.0894182		154.5	0.0495867	0.0499707		154.5	0.0112355	0.0105315		154.5	0.000653192	0.00123808		154.5	0.000146508	3.79314e-15
155.5	0.122443	0.121696		155.5	0.104007	0.104784		155.5	0.0886496	0.0892295		155.5	0.0488295	0.0496805		155.5	0.0110121	0.0103649		155.5	0.00114037	0.00120174		155.5	-0.000852365	3.10129e-15
156.5	0.122336	0.12169		156.5	0.104622	0.10467		156.5	0.0886572	0.0890412		156.5	0.0484331	0.0493921		156.5	0.0108722	0.0102009		156.5	0.00164477	0.00116646		156.5	0.000391679	2.53562e-15
157.5	0.121788	0.121684		157.5	0.104617	0.104555		157.5	0.0882673	0.0888533		157.5	0.0489178	0.0491052		157.5	0.00953392	0.0100396		157.5	0.00116057	0.00113221		157.5	-0.000715037	2.07313e-15
158.5	0.121442	0.121679		158.5	0.103991	0.104441		158.5	0.088196	0.0886658		158.5	0.0479408	0.0488201		158.5	0.0110894	0.00988077		158.5	0.00135167	0.00109897		158.5	-0.000260711	1.695e-15
159.5	0.121684	0.121673		159.5	0.103849	0.104327		159.5	0.0879084	0.0884787		159.5	0.0485543	0.0485366		159.5	0.0103026	0.00972447		159.5	0.00104594	0.00106671		159.5	-1.7911e-05	1.38584e-15
160.5	0.122292	0.121667		160.5	0.104351	0.104213		160.5	0.0886116	0.088292		160.5	0.0466787	0.0482548		160.5	0.00977841	0.00957064		160.5	0.00163159	0.0010354		160.5	0.000987706	1.13307e-15
161.5	0.121858	0.121662		161.5	0.103105	0.104099		161.5	0.0880675	0.0881057		161.5	0.0469153	0.0479746		161.5	0.00990508	0.00941924		161.5	0.00136892	0.001005		161.5	-0.000237183	9.264e-16
162.5	0.121482	0.121656		162.5	0.103559	0.103985		162.5	0.0880604	0.0879198		162.5	0.0471088	0.047696		162.5	0.00936196	0.00927024		162.5	0.000843498	0.000975496		162.5	-0.000845489	7.57428e-16
163.5	0.122233	0.12165		163.5	0.103504	0.103872		163.5	0.0890915	0.0877343		163.5	0.046959	0.047419		163.5	0.00983473	0.00912359		163.5	0.00180776	0.000946858		163.5	0.000563316	6.19276e-16
164.5	0.121541	0.121644		164.5	0.103927	0.103758		164.5	0.087471	0.0875491		164.5	0.047366	0.0471437		164.5	0.00925757	0.00897927		164.5	0.000877973	0.000919061		164.5	0.000437918	5.06322e-16
165.5	0.120914	0.121639		165.5	0.102603	0.103645		165.5	0.0874308	0.0873644		165.5	0.0457753	0.0468699		165.5	0.00879799	0.00883723		165.5	0.00133383	0.00089208		165.5	8.08039e-05	4.13971e-16
166.5	0.121818	0.121633		166.5	0.102565	0.103531		166.5	0.0872499	0.08718		166.5	0.0464018	0.0465978		166.5	0.00883278	0.00869743		166.5	0.000667973	0.000865891		166.5	-0.000594593	3.38464e-16
167.5	0.121791	0.121627		167.5	0.102801	0.103418		167.5	0.0870212	0.0869961		167.5	0.0461687	0.0463272		167.5	0.00875696	0.00855985		167.5	0.00167238	0.000840471		167.5	8.75456e-06	2.76729e-16
168.5	0.12222	0.121622		168.5	0.102799	0.103305		168.5	0.0871332	0.0868125		168.5	0.0450461	0.0460582		168.5	0.0088712	0.00842444		168.5	0.000804768	0.000815797		168.5	-0.0004608	2.26255e-16
169.5	0.12157	0.121616		169.5	0.103486	0.103192		169.5	0.0862291	0.0866293		169.5	0.0457434	0.0457907		169.5	0.0091047	0.00829118		169.5	0.00127887	0.000791848		169.5	-0.000205772	1.84987e-16
170.5	0.121147	0.12161		170.5	0.103173	0.10308		170.5	0.0865289	0.0864465		170.5	0.0456185	0.0455248		170.5	0.0085704	0.00816002		170.5	0.000555615	0.000768601		170.5	-4.36528e-06	1.51246e-16
171.5	0.121965	0.121604		171.5	0.1013	0.102967		171.5	0.086543	0.0862641		171.5	0.0451037	0.0452605		171.5	0.00875594	0.00803094		171.5	0.00136438	0.000746037		171.5	-8.21425e-05	1.23659e-16
172.5	0.1214	0.121599		172.5	0.103118	0.102854		172.5	0.08677	0.086082		172.5	0.0444036	0.0449977		172.5	0.00875873	0.0079039		172.5	0.00204798	0.000724136		172.5	-0.000323359	1.01104e-16
173.5	0.121746	0.121593		173.5	0.102604	0.102742		173.5	0.085404	0.0859004		173.5	0.0449929	0.0447364		173.5	0.0087584	0.00777887		173.5	0.000693782	0.000702877		173.5	0.00064047	8.26632e-17
174.5	0.12245	0.121587		174.5	0.102983	0.10263		174.5	0.0849879	0.0857191		174.5	0.0436637	0.0444766		174.5	0.00879209	0.00765582		174.5	0.000472218	0.000682243		174.5	-0.000354088	6.75857e-17
175.5	0.122512	0.121582		175.5	0.102538	0.102518		175.5	0.0857135	0.0855382		175.5	0.0443739	0.0442183		175.5	0.00707375	0.00753471		175.5	0.00110563	0.000662214		175.5	-0.000352429	5.52583e-17
176.5	0.121708	0.121576		176.5	0.102317	0.102406		176.5	0.0853727	0.0853577		176.5	0.0437766	0.0439616		176.5	0.00757653	0.00741552		176.5	0.00157878	0.000642773		176.5	-0.000470567	4.51794e-17
177.5	0.122083	0.12157		177.5	0.101802	0.102294		177.5	0.085844	0.0851776		177.5	0.0431087	0.0437063		177.5	0.00833197	0.00729822		177.5	0.000779092	0.000623903		177.5	0.000259594	3.69388e-17
178.5	0.121763	0.121564		178.5	0.102758	0.102182		178.5	0.0847231	0.0849979		178.5	0.0432617	0.0434525		178.5	0.00767857	0.00718277		178.5	0.00113195	0.000605587		178.5	0.000484284	3.02013e-17
179.5	0.122076	0.121559		179.5	0.101498	0.10207		179.5	0.084912	0.0848185		179.5	0.0432096	0.0432002		179.5	0.00720877	0.00706914		179.5	0.000737024	0.000587809		179.5	-1.97457e-05	2.46927e-17
180.5	0.12276	0.121553		180.5	0.101972	0.101959		180.5	0.0851315	0.0846395		180.5	0.0425812	0.0429493		180.5	0.00721158	0.00695732		180.5	0.00134829	0.000570553		180.5	-0.000278084	2.01889e-17
181.5	0.12177	0.121547		181.5	0.102016	0.101847		181.5	0.0848521	0.0844609		181.5	0.0428967	0.0426999		181.5	0.00593429	0.00684726		181.5	0.000622607	0.000553803		181.5	0.000422642	1.65065e-17
182.5	0.121126	0.121542		182.5	0.101065	0.101736		182.5	0.0852151	0.0842827		182.5	0.0418069	0.042452		182.5	0.00703703	0.00673895		182.5	0.000704583	0.000537545		182.5	-0.000462209	1.34958e-17
183.5	0.121535	0.121536		183.5	0.100543	0.101625		183.5	0.0832893	0.0841048		183.5	0.0422969	0.0422055		183.5	0.00656211	0.00663234		183.5	0.0010793	0.000521764		183.5	6.39241e-05	1.10342e-17
184.5	0.121481	0.12153		184.5	0.101142	0.101514		184.5	0.0836738	0.0839273		184.5	0.0409617	0.0419604		184.5	0.00568894	0.00652743		184.5	3.10588e-06	0.000506447		184.5	-0.000905079	9.02158e-18
185.5	0.121575	0.121524		185.5	0.101317	0.101403		185.5	0.0835034	0.0837502		185.5	0.041797	0.0417168		185.5	0.00601549	0.00642417		185.5	0.000533912	0.000491579		185.5	-0.00049846	7.37608e-18
186.5	0.12126	0.121519		186.5	0.101839	0.101292		186.5	0.0832885	0.0835735		186.5	0.0417488	0.0414745		186.5	0.00591732	0.00632255		186.5	-0.000201995	0.000477147		186.5	0.000715815	6.03071e-18
187.5	0.121153	0.121513		187.5	0.100651	0.101181		187.5	0.0840732	0.0833971		187.5	0.0397831	0.0412337		187.5	0.00571543	0.00622253		187.5	0.000908108	0.00046314		187.5	-0.000384685	4.93073e-18
188.5	0.121449	0.121507		188.5	0.100982	0.101071		188.5	0.0833515	0.0832212		188.5	0.0409439	0.0409942		188.5	0.00641982	0.0061241		188.5	-0.00103649	0.000449543		188.5	-0.00101674	4.03138e-18
189.5	0.121928	0.121502		189.5	0.100641	0.10096		189.5	0.0831782	0.0830455		189.5	0.0416	0.0407562		189.5	0.00712194	0.00602722		189.5	0.00121235	0.000436346		189.5	0.000533498	3.29607e-18
190.5	0.121354	0.121496		190.5	0.101376	0.10085		190.5	0.0819165	0.0828703		190.5	0.040086	0.0405195		190.5	0.00702993	0.00593188		190.5	0.000612317	0.000423536		190.5	0.000480562	2.69488e-18
191.5	0.121867	0.12149		191.5	0.100403	0.10074		191.5	0.0828209	0.0826954		191.5	0.0393327	0.0402843		191.5	0.00647144	0.00583805		191.5	0.000749585	0.000411102		191.5	-4.8773e-05	2.20334e-18
192.5	0.121891	0.121484		192.5	0.100298	0.10063		192.5	0.0821342	0.0825209		192.5	0.0404038	0.0400503		192.5	0.00686335	0.00574569		192.5	0.000758231	0.000399033		192.5	2.31537e-05	1.80146e-18
193.5	0.121586	0.121479		193.5	0.0998247	0.10052		193.5	0.082859	0.0823468		193.5	0.0387001	0.0398178		193.5	0.00540669	0.0056548		193.5	0.00135046	0.000387319		193.5	-0.000525446	1.47288e-18
194.5	0.120923	0.121473		194.5	0.100118	0.10041		194.5	0.0821495	0.082173		194.5	0.0399496	0.0395866		194.5	0.00494605	0.00556535		194.5	0.00053599	0.000375948		194.5	0.00017685	1.20423e-18
195.5	0.122586	0.121467		195.5	0.10084	0.1003		195.5	0.0815798	0.0819996		195.5	0.0393868	0.0393567		195.5	0.00558756	0.00547732		195.5	0.000890577	0.000364912		195.5	-0.00113742	9.84586e-19
196.5	0.121361	0.121462		196.5	0.100791	0.100191		196.5	0.0825468	0.0818266		196.5	0.0392667	0.0391282		196.5	0.00534703	0.00539067		196.5	0.00122855	0.000354199		196.5	-0.000795762	8.05001e-19
197.5	0.121416	0.121456		197.5	0.100121	0.100081		197.5	0.081217	0.0816539		197.5	0.0385753	0.0389009		197.5	0.00454084	0.0053054		197.5	-0.000291985	0.000343801		197.5	-0.000278767	6.58172e-19
198.5	0.121415	0.12145		198.5	0.099883	0.0999719		198.5	0.0820815	0.0814816		198.5	0.0379962	0.0386751		198.5	0.00448209	0.00522147		198.5	-0.000143267	0.000333708		198.5	-0.000101782	5.38124e-19
199.5	0.12142	0.121444		199.5	0.0990911	0.0998627		199.5	0.0805973	0.0813097		199.5	0.0386309	0.0384505		199.5	0.00520808	0.00513887		199.5	0.000157157	0.000323911		199.5	-0.00039822	4.39972e-19
200.5	0.121514	0.121439		200.5	0.0998484	0.0997535		200.5	0.0804799	0.0811381		200.5	0.0384897	0.0382272		200.5	0.00527552	0.00505758		200.5	0.000638063	0.000314402		200.5	-0.000984974	3.59722e-19
201.5	0.121132	0.121433		201.5	0.100111	0.0996445		201.5	0.0814695	0.0809669		201.5	0.0379797	0.0380052		201.5	0.00576162	0.00497758		201.5	0.000999422	0.000305172		201.5	-0.000949689	2.9411e-19
202.5	0.1204	0.121427		202.5	0.0990461	0.0995357		202.5	0.0820081	0.080796		202.5	0.0370936	0.0377845		202.5	0.00527356	0.00489884		202.5	3.42881e-05	0.000296213		202.5	-0.000902153	2.40466e-19
203.5	0.121197	0.121422		203.5	0.0991946	0.0994269		203.5	0.0803878	0.0806255		203.5	0.0369301	0.0375651		203.5	0.00387629	0.00482134		203.5	0.000716709	0.000287517		203.5	-0.000328952	1.96606e-19
204.5	0.121117	0.121416		204.5	0.100298	0.0993183		204.5	0.0801272	0.0804554		204.5	0.0377666	0.037347		204.5	0.00493133	0.00474508		204.5	0.00172581	0.000279076		204.5	-0.000600418	1.60745e-19
205.5	0.121434	0.12141		205.5	0.0996657	0.0992097		205.5	0.0807003	0.0802856		205.5	0.0365621	0.0371301		205.5	0.00488768	0.00467001		205.5	0.000449052	0.000270883		205.5	5.48175e-05	1.31426e-19
206.5	0.121445	0.121404		206.5	0.0994272	0.0991013		206.5	0.0806222	0.0801162		206.5	0.0367422	0.0369145		206.5	0.0046193	0.00459614		206.5	0.000309895	0.000262931		206.5	-0.000645024	1.07454e-19
207.5	0.12155	0.121399		207.5	0.099299	0.098993		207.5	0.08064	0.0799471		207.5	0.0362537	0.0367002		207.5	0.00508444	0.00452344		207.5	0.000907535	0.000255212		207.5	-0.000255795	8.78551e-20
208.5	0.12126	0.121393		208.5	0.0984303	0.0988849		208.5	0.0797661	0.0797784		208.5	0.0361099	0.0364871		208.5	0.00486912	0.00445188		208.5	-0.000219969	0.00024772		208.5	-0.000399177	7.18307e-20
209.5	0.121223	0.121387		209.5	0.0984213	0.0987768		209.5	0.0791888	0.0796101		209.5	0.0367181	0.0362752		209.5	0.00410999	0.00438146		209.5	0.000542572	0.000240447		209.5	0.000595893	5.8729e-20
210.5	0.121736	0.121382		210.5	0.0984377	0.0986689		210.5	0.0796181	0.0794421		210.5	0.0350132	0.0360646		210.5	0.00386824	0.00431215		210.5	0.000170173	0.000233389		210.5	-0.000192018	4.80171e-20
211.5	0.121429	0.121376		211.5	0.0981396	0.0985611		211.5	0.0793367	0.0792744		211.5	0.036005	0.0358551		211.5	0.00371439	0.00424393		211.5	0.00013344	0.000226537		211.5	0.000221143	3.92589e-20
212.5	0.121751	0.12137		212.5	0.0982837	0.0984534		212.5	0.0788791	0.0791071		212.5	0.0360147	0.0356469		212.5	0.0032282	0.0041768		212.5	0.000446399	0.000219886		212.5	9.55738e-05	3.20982e-20
213.5	0.121251	0.121365		213.5	0.099966	0.0983458		213.5	0.0792191	0.0789402		213.5	0.0364098	0.03544		213.5	0.00414251	0.00411073		213.5	-5.78455e-05	0.000213431		213.5	0.000397627	2.62436e-20
214.5	0.121195	0.121359		214.5	0.0985274	0.0982383		214.5	0.0784278	0.0787736		214.5	0.0353217	0.0352342		214.5	0.00349735	0.0040457		214.5	0.000692581	0.000207165		214.5	-0.000183393	2.14569e-20
215.5	0.121847	0.121353		215.5	0.0976178	0.098131		215.5	0.0786337	0.0786074		215.5	0.0348092	0.0350296		215.5	0.00392263	0.0039817		215.5	0.000191453	0.000201084		215.5	0.000986559	1.75432e-20
216.5	0.121628	0.121347		216.5	0.0984177	0.0980237		216.5	0.079679	0.0784415		216.5	0.0351987	0.0348262		216.5	0.00372396	0.00391872		216.5	8.64672e-05	0.00019518		216.5	-0.000663413	1.43434e-20
217.5	0.120982	0.121342		217.5	0.0977113	0.0979166		217.5	0.0784392	0.078276		217.5	0.033162	0.0346239		217.5	0.00269409	0.00385673		217.5	0.000184238	0.00018945		217.5	0.000684985	1.17272e-20
218.5	0.120593	0.121336		218.5	0.0981076	0.0978096		218.5	0.0776958	0.0781108		218.5	0.0344795	0.0344229		218.5	0.00463992	0.00379572		218.5	-0.000486908	0.000183889		218.5	-0.000190784	9.58822e-21
219.5	0.121578	0.12133		219.5	0.0980434	0.0977028		219.5	0.0778764	0.077946		219.5	0.0345026	0.034223		219.5	0.0034255	0.00373567		219.5	-0.000144973	0.00017849		219.5	-0.000223636	7.83936e-21
220.5	0.121116	0.121325		220.5	0.0976982	0.097596		220.5	0.0780789	0.0777815		220.5	0.0340677	0.0340243		220.5	0.00347645	0.00367658		220.5	-0.00015652	0.00017325		220.5	0.000370882	6.40949e-21
221.5	0.120211	0.121319		221.5	0.0976569	0.0974894		221.5	0.0783367	0.0776174		221.5	0.0343506	0.0338267		221.5	0.00274918	0.00361842		221.5	0.000761694	0.000168164		221.5	1.11128e-05	5.24042e-21
222.5	0.12132	0.121313		222.5	0.0978038	0.0973828		222.5	0.0766607	0.0774536		222.5	0.0340031	0.0336303		222.5	0.00417126	0.00356118		222.5	9.88349e-05	0.000163227		222.5	-0.000935375	4.28459e-21
223.5	0.121503	0.121307		223.5	0.0964323	0.0972764		223.5	0.0771717	0.0772901		223.5	0.0336201	0.033435		223.5	0.00281281	0.00350485		223.5	-0.000814335	0.000158435		223.5	-5.20977e-05	3.50309e-21
224.5	0.121472	0.121302		224.5	0.0974595	0.0971701		224.5	0.0771822	0.077127		224.5	0.032903	0.0332408		224.5	0.00311076	0.00344941		224.5	0.000640357	0.000153784		224.5	0.000443074	2.86414e-21
225.5	0.121705	0.121296		225.5	0.0984021	0.097064		225.5	0.0759292	0.0769643		225.5	0.0328129	0.0330478		225.5	0.00317063	0.00339484		225.5	-0.000215989	0.00014927		225.5	-0.000752832	2.34173e-21
226.5	0.122102	0.12129		226.5	0.0977522	0.0969579		226.5	0.0772164	0.0768019		226.5	0.0321323	0.0328559		226.5	0.0035146	0.00334114		226.5	3.67115e-05	0.000144887		226.5	-0.000992346	1.91461e-21
227.5	0.12135	0.121285		227.5	0.0975659	0.0968519		227.5	0.077333	0.0766398		227.5	0.0341188	0.0326651		227.5	0.00278454	0.00328829		227.5	0.000368951	0.000140634		227.5	0.000137191	1.56539e-21
228.5	0.120738	0.121279		228.5	0.0961544	0.0967461		228.5	0.0772008	0.0764781		228.5	0.0316144	0.0324755		228.5	0.004254	0.00323627		228.5	0.000216482	0.000136505		228.5	0.00183971	1.27987e-21
229.5	0.121736	0.121273		229.5	0.0972396	0.0966404		229.5	0.0761812	0.0763167		229.5	0.0321816	0.0322869		229.5	0.0028191	0.00318507		229.5	0.000142877	0.000132498		229.5	-0.00035332	1.04643e-21
230.5	0.121525	0.121268		230.5	0.0959753	0.0965348		230.5	0.0760733	0.0761557		230.5	0.0324286	0.0320994		230.5	0.00363975	0.00313469		230.5	-0.000877413	0.000128608		230.5	-0.000185179	8.55562e-22
231.5	0.121458	0.121262		231.5	0.0964515	0.0964293		231.5	0.0741953	0.075995		231.5	0.0314151	0.031913		231.5	0.00241276	0.0030851		231.5	0.000719385	0.000124833		231.5	0.000440597	6.99511e-22
232.5	0.121254	0.121256		232.5	0.0970605	0.0963239		232.5	0.0753171	0.0758346		232.5	0.0320154	0.0317277		232.5	0.00298553	0.0030363		232.5	0.000134909	0.000121168		232.5	0.000203828	5.71922e-22
233.5	0.1209	0.12125		233.5	0.0971667	0.0962187		233.5	0.0757263	0.0756746		233.5	0.0316168	0.0315435		233.5	0.00355079	0.00298827		233.5	0.000482416	0.000117611		233.5	-6.2325e-05	4.67606e-22
234.5	0.120502	0.121245		234.5	0.097988	0.0961136		234.5	0.075161	0.0755149		234.5	0.0305771	0.0313603		234.5	0.00315829	0.002941		234.5	-0.00132985	0.000114158		234.5	-0.000374821	3.82316e-22
235.5	0.120709	0.121239		235.5	0.097124	0.0960085		235.5	0.0753462	0.0753555		235.5	0.0319919	0.0311782		235.5	0.00271877	0.00289448		235.5	0.000639756	0.000110807		235.5	6.27275e-05	3.12583e-22
236.5	0.120807	0.121233		236.5	0.097535	0.0959036		236.5	0.0754832	0.0751965		236.5	0.0310247	0.0309971		236.5	0.00282927	0.00284869		236.5	0.000239631	0.000107554		236.5	0.000153552	2.55569e-22
237.5	0.121725	0.121228		237.5	0.0964563	0.0957988		237.5	0.0753042	0.0750378		237.5	0.0299449	0.0308172		237.5	0.00269281	0.00280363		237.5	-0.000129679	0.000104396		237.5	9.29157e-05	2.08954e-22
238.5	0.12218	0.121222		238.5	0.0958562	0.0956941		238.5	0.0744366	0.0748795		238.5	0.0318491	0.0306382		238.5	0.00222728	0.00275928		238.5	-0.00096333	0.000101331		238.5	0.00142219	1.70842e-22
239.5	0.120968	0.121216		239.5	0.0958054	0.0955896		239.5	0.0754678	0.0747215		239.5	0.0303858	0.0304603		239.5	0.00254127	0.00271563		239.5	-6.81857e-05	9.83567e-05		239.5	0.000845485	1.39681e-22
240.5	0.121282	0.121211		240.5	0.0954668	0.0954851		240.5	0.0739003	0.0745638		240.5	0.030139	0.0302834		240.5	0.00166137	0.00267267		240.5	-0.000485478	9.54692e-05		240.5	-0.000305509	1.14203e-22
241.5	0.122003	0.121205		241.5	0.0958187	0.0953808		241.5	0.0747807	0.0744064		241.5	0.0301719	0.0301076		241.5	0.00336718	0.00263039		241.5	-0.000172151	9.26665e-05		241.5	0.000633016	9.33732e-23
242.5	0.121266	0.121199		242.5	0.0953987	0.0952766		242.5	0.0738008	0.0742494		242.5	0.0306248	0.0299327		242.5	0.00222652	0.00258878		242.5	-0.000282308	8.99461e-05		242.5	-0.000855854	7.63423e-23
243.5	0.121254	0.121193		243.5	0.0953796	0.0951725		243.5	0.0739987	0.0740927		243.5	0.029697	0.0297589		243.5	0.00059836	0.00254783		243.5	2.83842e-05	8.73055e-05		243.5	-0.000486871	6.24177e-23
244.5	0.12122	0.121188		244.5	0.0954417	0.0950685		244.5	0.0736435	0.0739364		244.5	0.0311648	0.0295861		244.5	0.00257614	0.00250753		244.5	-0.000349825	8.47425e-05		244.5	-0.000618257	5.10329e-23
245.5	0.121159	0.121182		245.5	0.0948089	0.0949646		245.5	0.0746989	0.0737804		245.5	0.0296913	0.0294143		245.5	0.000577266	0.00246786		245.5	-6.79834e-05	8.22547e-05		245.5	-7.09109e-05	4.17247e-23
246.5	0.12224	0.121176		246.5	0.0959336	0.0948608		246.5	0.074117	0.0736247		246.5	0.0282982	0.0292435		246.5	0.00116997	0.00242882		246.5	-0.000403911	7.98399e-05		246.5	0.000965088	3.41143e-23
247.5	0.121484	0.121171		247.5	0.0954307	0.0947572		247.5	0.0736255	0.0734693		247.5	0.0292208	0.0290737		247.5	0.00147399	0.0023904		247.5	-0.000254304	7.7496e-05		247.5	7.23906e-05	2.7892e-23
248.5	0.120206	0.121165		248.5	0.0955002	0.0946536		248.5	0.0732925	0.0733143		248.5	0.0293858	0.0289049		248.5	0.00168621	0.00235259		248.5	0.000215526	7.5221e-05		248.5	0.000615206	2.28046e-23
249.5	0.121046	0.121159		249.5	0.0947579	0.0945502		249.5	0.073105	0.0731596		249.5	0.0285974	0.028737		249.5	0.00172244	0.00231537		249.5	3.58343e-05	7.30127e-05		249.5	-3.645e-05	1.86451e-23
250.5	0.122215	0.121154		250.5	0.094857	0.0944469		250.5	0.0728878	0.0730052		250.5	0.0292461	0.0285702		250.5	0.00128747	0.00227874		250.5	0.000388206	7.08692e-05		250.5	0.00023279	1.52443e-23
251.5	0.120459	0.121148		251.5	0.094445	0.0943437		251.5	0.0722447	0.0728511		251.5	0.0283417	0.0284043		251.5	0.00189409	0.0022427		251.5	-0.00143192	6.87887e-05		251.5	0.000924855	1.24638e-23
252.5	0.121025	0.121142		252.5	0.0952261	0.0942406		252.5	0.0733056	0.0726974		252.5	0.0286497	0.0282393		252.5	0.00148791	0.00220722		252.5	0.00108834	6.67693e-05		252.5	9.57003e-06	1.01904e-23
253.5	0.120369	0.121137		253.5	0.0947324	0.0941376		253.5	0.072889	0.072544		253.5	0.0280369	0.0280754		253.5	0.00138097	0.00217231		253.5	0.000345466	6.48091e-05		253.5	-7.56e-05	8.33174e-24
254.5	0.121147	0.121131		254.5	0.0937417	0.0940347		254.5	0.0721192	0.0723909		254.5	0.0282752	0.0279123		254.5	0.00124234	0.00213794		254.5	0.000507128	6.29065e-05		254.5	-0.000591087	6.81206e-24
255.5	0.120613	0.121125		255.5	0.0946506	0.093932		255.5	0.0713511	0.0722382		255.5	0.0286493	0.0277503		255.5	0.00226284	0.00210412		255.5	-0.000132594	6.10598e-05		255.5	-0.000938801	5.56957e-24
256.5	0.120794	0.121119		256.5	0.094536	0.0938294		256.5	0.0724877	0.0720857		256.5	0.0268499	0.0275891		256.5	0.00110591	0.00207084		256.5	-7.35096e-05	5.92672e-05		256.5	-0.000499052	4.5537e-24
257.5	0.121141	0.121114		257.5	0.0942747	0.0937268		257.5	0.0713132	0.0719336		257.5	0.0279891	0.0274289		257.5	0.00146428	0.00203808		257.5	0.000105107	5.75273e-05		257.5	-0.0004116	3.72312e-24
258.5	0.121112	0.121108		258.5	0.0944643	0.0936244		258.5	0.0723355	0.0717818		258.5	0.0273644	0.0272696		258.5	0.000775393	0.00200584		258.5	-0.000732143	5.58385e-05		258.5	-0.000744597	3.04404e-24
259.5	0.121636	0.121102		259.5	0.0933882	0.0935221		259.5	0.0713809	0.0716303		259.5	0.0276297	0.0271113		259.5	0.00162616	0.00197411		259.5	-0.000417045	5.41992e-05		259.5	-0.000436334	2.48881e-24
260.5	0.121404	0.121097		260.5	0.094089	0.0934199		260.5	0.0718835	0.0714792		260.5	0.0266915	0.0269539		260.5	0.00250023	0.00194288		260.5	-0.000418381	5.26081e-05		260.5	-0.000823671	2.03486e-24
261.5	0.120797	0.121091		261.5	0.0942562	0.0933178		261.5	0.0715963	0.0713283		261.5	0.0272811	0.0267974		261.5	0.000559562	0.00191215		261.5	0.000888507	5.10637e-05		261.5	0.000286172	1.66371e-24
262.5	0.12061	0.121085		262.5	0.0942241	0.0932159		262.5	0.0711966	0.0711778		262.5	0.0269855	0.0266417		262.5	0.00210974	0.0018819		262.5	-0.000163262	4.95646e-05		262.5	-0.000314683	1.36026e-24
263.5	0.120884	0.12108		263.5	0.0942995	0.093114		263.5	0.071015	0.0710276		263.5	0.0268668	0.026487		263.5	0.00199833	0.00185213		263.5	-0.000175732	4.81095e-05		263.5	-0.000349476	1.11215e-24
264.5	0.121405	0.121074		264.5	0.0934959	0.0930123		264.5	0.0707808	0.0708777		264.5	0.0267368	0.0263332		264.5	0.000340688	0.00182283		264.5	0.000405346	4.66971e-05		264.5	-0.000249324	9.09299e-25
265.5	0.120666	0.121068		265.5	0.0930914	0.0929106		265.5	0.0704098	0.0707282		265.5	0.0264676	0.0261803		265.5	0.00079928	0.001794		265.5	0.000997486	4.53262e-05		265.5	-0.000603611	7.43446e-25
266.5	0.119502	0.121062		266.5	0.0934335	0.0928091		266.5	0.070275	0.0705789		266.5	0.0259792	0.0260283		266.5	0.00150192	0.00176562		266.5	3.90247e-05	4.39956e-05		266.5	0.000327063	6.07844e-25
267.5	0.120743	0.121057		267.5	0.0930131	0.0927077		267.5	0.0696758	0.07043		267.5	0.0255225	0.0258772		267.5	0.000737679	0.00173769		267.5	-0.000434254	4.2704e-05		267.5	-0.000821119	4.96975e-25
268.5	0.121589	0.121051		268.5	0.0939465	0.0926064		268.5	0.0698989	0.0702814		268.5	0.0249385	0.0257269		268.5	0.00141465	0.0017102		268.5	-0.000514458	4.14503e-05		268.5	-0.00125097	4.06329e-25
269.5	0.120663	0.121045		269.5	0.0932614	0.0925052		269.5	0.0702125	0.0701331		269.5	0.0253552	0.0255775		269.5	0.00119715	0.00168315		269.5	0.000330695	4.02335e-05		269.5	-0.000104981	3.32216e-25
270.5	0.120119	0.12104		270.5	0.0943217	0.0924041		270.5	0.069383	0.0699851		270.5	0.0262459	0.025429		270.5	0.000854519	0.00165652		270.5	0.00128091	3.90523e-05		270.5	0.00036875	2.71621e-25
271.5	0.120686	0.121034		271.5	0.0929778	0.0923031		271.5	0.0690497	0.0698374		271.5	0.0252891	0.0252813		271.5	0.00141096	0.00163032		271.5	-0.00036551	3.79059e-05		271.5	-0.000924805	2.22078e-25
272.5	0.120598	0.121028		272.5	0.0931506	0.0922023		272.5	0.069717	0.06969		272.5	0.0247301	0.0251345		272.5	0.00142248	0.00160453		272.5	0.00038807	3.67931e-05		272.5	0.000199913	1.81572e-25
273.5	0.121073	0.121023		273.5	0.0920305	0.0921015		273.5	0.0692507	0.0695429		273.5	0.0254125	0.0249886		273.5	0.00117937	0.00157914		273.5	7.79214e-05	3.57129e-05		273.5	-0.000718906	1.48454e-25
274.5	0.120394	0.121017		274.5	0.0922429	0.0920009		274.5	0.0692612	0.0693962		274.5	0.0255195	0.0248435		274.5	0.000546111	0.00155416		274.5	-0.000389499	3.46645e-05		274.5	-0.00103407	1.21376e-25
275.5	0.121173	0.121011		275.5	0.0923863	0.0919004		275.5	0.069842	0.0692498		275.5	0.0243511	0.0246992		275.5	0.000503916	0.00152958		275.5	-0.000458168	3.36468e-05		275.5	-0.000422371	9.92378e-26
276.5	0.120986	0.121006		276.5	0.0921046	0.0917999		276.5	0.068583	0.0691036		276.5	0.0245657	0.0245558		276.5	0.000977306	0.00150538		276.5	-0.000790317	3.26591e-05		276.5	-0.000107846	8.11372e-26
277.5	0.120069	0.121		277.5	0.092061	0.0916996		277.5	0.0689586	0.0689578		277.5	0.023704	0.0244132		277.5	0.000134068	0.00148157		277.5	0.000122709	3.17003e-05		277.5	-0.00117293	6.63381e-26
278.5	0.12087	0.120994		278.5	0.0921288	0.0915994		278.5	0.0684181	0.0688123		278.5	0.0245579	0.0242714		278.5	0.00096682	0.00145813		278.5	0.000695625	3.07697e-05		278.5	-0.000475568	5.42382e-26
279.5	0.120867	0.120989		279.5	0.0931199	0.0914993		279.5	0.0680599	0.0686671		279.5	0.0238402	0.0241305		279.5	0.00109706	0.00143507		279.5	-0.000251373	2.98663e-05		279.5	0.000360557	4.43454e-26
280.5	0.121947	0.120983		280.5	0.0925539	0.0913994		280.5	0.0693678	0.0685222		280.5	0.0234927	0.0239904		280.5	0.00113325	0.00141237		280.5	0.000782833	2.89896e-05		280.5	0.000450926	3.62569e-26
281.5	0.120829	0.120977		281.5	0.0928725	0.0912995		281.5	0.0680664	0.0683776		281.5	0.0230789	0.0238511		281.5	0.00068057	0.00139002		281.5	-0.000468327	2.81385e-05		281.5	-3.95194e-05	2.96438e-26
282.5	0.121352	0.120971		282.5	0.0917615	0.0911997		282.5	0.0673805	0.0682333		282.5	0.0239605	0.0237126		282.5	0.0002922	0.00136804		282.5	-0.000880076	2.73124e-05		282.5	0.000262344	2.42369e-26
283.5	0.12085	0.120966		283.5	0.0924474	0.0911001		283.5	0.0680522	0.0680893		283.5	0.0236714	0.0235749		283.5	-6.66998e-05	0.0013464		283.5	2.7227e-06	2.65106e-05		283.5	-1.16004e-06	1.98162e-26
284.5	0.120506	0.12096		284.5	0.0921002	0.0910005		284.5	0.0672213	0.0679456		284.5	0.0230171	0.023438		284.5	0.000370053	0.0013251		284.5	-6.1581e-05	2.57323e-05		284.5	-0.000587718	1.62018e-26
285.5	0.120961	0.120954		285.5	0.0905887	0.0909011		285.5	0.0677034	0.0678022		285.5	0.0237483	0.0233019		285.5	0.000195135	0.00130414		285.5	0.000941792	2.49769e-05		285.5	-0.000433337	1.32466e-26
286.5	0.119991	0.120949		286.5	0.0925889	0.0908018		286.5	0.068069	0.0676592		286.5	0.0239704	0.0231666		286.5	0.0018585	0.00128351		286.5	-5.9681e-05	2.42437e-05		286.5	-0.000119973	1.08305e-26
287.5	0.120738	0.120943		287.5	0.0918265	0.0907025		287.5	0.0669705	0.0675164		287.5	0.0236464	0.0230321		287.5	0.000218123	0.0012632		287.5	-0.000309901	2.35319e-05		287.5	0.000622102	8.85505e-27
288.5	0.120671	0.120937		288.5	0.0910599	0.0906034		288.5	0.0667884	0.0673739		288.5	0.0239352	0.0228983		288.5	0.00148907	0.00124322		288.5	-0.000583227	2.28411e-05		288.5	0.000191177	7.23992e-27
289.5	0.119928	0.120932		289.5	0.0917689	0.0905044		289.5	0.0672721	0.0672317		289.5	0.0233158	0.0227654		289.5	0.000998453	0.00122355		289.5	-7.09546e-06	2.21706e-05		289.5	-0.000562906	5.91938e-27
290.5	0.120416	0.120926		290.5	0.0905995	0.0904055		290.5	0.0671455	0.0670899		290.5	0.0232778	0.0226332		290.5	0.000466336	0.0012042		290.5	0.000570097	2.15197e-05		290.5	-0.000698352	4.83971e-27
291.5	0.121777	0.12092		291.5	0.0899225	0.0903067		291.5	0.0660168	0.0669483		291.5	0.0229495	0.0225017		291.5	0.000254178	0.00118515		291.5	-0.00028574	2.08879e-05		291.5	9.91594e-05	3.95696e-27
292.5	0.120616	0.120915		292.5	0.0909856	0.0902081		292.5	0.0673723	0.066807		292.5	0.0229404	0.0223711		292.5	0.000285106	0.0011664		292.5	-0.000454108	2.02747e-05		292.5	0.000995253	3.23523e-27
293.5	0.121102	0.120909		293.5	0.0916283	0.0901095		293.5	0.066103	0.066666		293.5	0.021787	0.0222412		293.5	0.000568991	0.00114795		293.5	-0.000268026	1.96795e-05		293.5	0.0002527	2.64513e-27
294.5	0.120197	0.120903		294.5	0.0903878	0.090011		294.5	0.0659198	0.0665254		294.5	0.0221966	0.022112		294.5	0.00138824	0.00112979		294.5	9.78492e-05	1.91018e-05		294.5	0.000220631	2.16267e-27
295.5	0.120064	0.120898		295.5	0.0902289	0.0899127		295.5	0.065595	0.066385		295.5	0.0219919	0.0219836		295.5	0.000148115	0.00111192		295.5	0.000809683	1.8541e-05		295.5	-0.00080832	1.76821e-27
296.5	0.120429	0.120892		296.5	0.089705	0.0898144		296.5	0.0660373	0.0662449		296.5	0.0217999	0.021856		296.5	0.000213494	0.00109433		296.5	0.000236684	1.79967e-05		296.5	0.00107469	1.44569e-27
297.5	0.119986	0.120886		297.5	0.0908413	0.0897163		297.5	0.0657709	0.0661051		297.5	0.0222643	0.0217291		297.5	0.00117959	0.00107702		297.5	0.000508472	1.74684e-05		297.5	0.00103309	1.182e-27
298.5	0.121535	0.12088		298.5	0.0906925	0.0896183		298.5	0.0652096	0.0659656		298.5	0.0213772	0.0216029		298.5	0.00068392	0.00105998		298.5	0.000679773	1.69555e-05		298.5	-0.000957214	9.6641e-28
299.5	0.120411	0.120875		299.5	0.0896725	0.0895203		299.5	0.0654878	0.0658264		299.5	0.0218515	0.0214774		299.5	0.000594335	0.00104321		299.5	7.27037e-05	1.64578e-05		299.5	-4.90658e-05	7.90141e-28
300.5	0.121503	0.120869		300.5	0.0899961	0.0894225		300.5	0.0643332	0.0656875		300.5	0.0212863	0.0213527		300.5	0.00036235	0.00102671		300.5	-0.000271495	1.59746e-05		300.5	-0.00149267	6.46022e-28
301.5	0.120438	0.120863		301.5	0.0902853	0.0893248		301.5	0.0661067	0.0655489		301.5	0.0208883	0.0212287		301.5	0.000889507	0.00101047		301.5	0.000379213	1.55057e-05		301.5	0.000675855	5.2819e-28
302.5	0.120385	0.120858		302.5	0.0896434	0.0892272		302.5	0.0646237	0.0654106		302.5	0.0220233	0.0211055		302.5	0.000776282	0.000994486		302.5	0.000660423	1.50505e-05		302.5	-0.000956173	4.3185e-28
303.5	0.121244	0.120852		303.5	0.0897111	0.0891297		303.5	0.0644816	0.0652725		303.5	0.0215951	0.0209829		303.5	0.000276736	0.000978754		303.5	0.000767751	1.46086e-05		303.5	0.000561759	3.53082e-28
304.5	0.121187	0.120846		304.5	0.0905468	0.0890323		304.5	0.064696	0.0651348		304.5	0.0214279	0.0208611		304.5	0.00269158	0.000963271		304.5	-0.000799031	1.41797e-05		304.5	0.000657284	2.88681e-28
305.5	0.120564	0.120841		305.5	0.0895677	0.088935		305.5	0.0647248	0.0649974		305.5	0.0200152	0.0207399		305.5	0.000980741	0.000948034		305.5	0.000154911	1.37635e-05		305.5	0.000825549	2.36027e-28
306.5	0.120807	0.120835		306.5	0.0897665	0.0888378		306.5	0.0645828	0.0648602		306.5	0.0206392	0.0206195		306.5	0.00113165	0.000933037		306.5	0.000385607	1.33594e-05		306.5	0.000501581	1.92976e-28
307.5	0.120314	0.120829		307.5	0.089006	0.0887408		307.5	0.0642494	0.0647233		307.5	0.0206507	0.0204998		307.5	-0.000541188	0.000918277		307.5	0.000396214	1.29672e-05		307.5	9.03235e-05	1.57778e-28
308.5	0.119708	0.120824		308.5	0.0895607	0.0886438		308.5	0.0658426	0.0645867		308.5	0.0207802	0.0203807		308.5	0.00027003	0.000903751		308.5	0.00106388	1.25865e-05		308.5	9.87472e-05	1.29e-28
309.5	0.120502	0.120818		309.5	0.0893604	0.0885469		309.5	0.0643593	0.0644505		309.5	0.0202966	0.0202624		309.5	0.00170324	0.000889455		309.5	-0.000732913	1.2217e-05		309.5	-0.000720627	1.05471e-28
310.5	0.120736	0.120812		310.5	0.0885827	0.0884502		310.5	0.0641992	0.0643145		310.5	0.0210225	0.0201447		310.5	0.000335171	0.000875385		310.5	1.9741e-06	1.18584e-05		310.5	-0.000611987	8.62333e-29
311.5	0.120811	0.120807		311.5	0.0885333	0.0883535		311.5	0.0644131	0.0641787		311.5	0.0209957	0.0200278		311.5	0.000933719	0.000861537		311.5	0.000143386	1.15103e-05		311.5	7.15502e-05	7.05047e-29
312.5	0.121188	0.120801		312.5	0.0892457	0.088257		312.5	0.0641412	0.0640433		312.5	0.020091	0.0199115		312.5	0.000113614	0.000847909		312.5	-0.000337572	1.11723e-05		312.5	-0.000302838	5.76449e-29
313.5	0.120402	0.120795		313.5	0.0888825	0.0881605		313.5	0.0643678	0.0639082		313.5	0.020953	0.0197958		313.5	5.87133e-05	0.000834496		313.5	-0.000693024	1.08444e-05		313.5	-0.000156246	4.71307e-29
314.5	0.120584	0.12079		314.5	0.0888486	0.0880642		314.5	0.0634962	0.0637733		314.5	0.0195418	0.0196809		314.5	-2.80331e-05	0.000821295		314.5	-0.000606591	1.0526e-05		314.5	0.00146206	3.85342e-29
315.5	0.120706	0.120784		315.5	0.0886155	0.087968		315.5	0.0638278	0.0636387		315.5	0.0195365	0.0195666		315.5	0.000545547	0.000808303		315.5	0.000474472	1.0217e-05		315.5	0.000835054	3.15057e-29
316.5	0.121085	0.120778		316.5	0.0875621	0.0878719		316.5	0.062452	0.0635044		316.5	0.0199651	0.019453		316.5	0.000663491	0.000795517		316.5	0.000544893	9.91704e-06		316.5	0.000774232	2.57592e-29
317.5	0.121254	0.120773		317.5	0.0883058	0.0877758		317.5	0.0631119	0.0633704		317.5	0.0193135	0.01934		317.5	0.00022073	0.000782933		317.5	0.00062507	9.6259e-06		317.5	-0.000745849	2.10608e-29
318.5	0.120646	0.120767		318.5	0.0888356	0.0876799		318.5	0.0627738	0.0632367		318.5	0.019923	0.0192277		318.5	0.00127504	0.000770547		318.5	-0.00062459	9.34331e-06		318.5	0.00137645	1.72194e-29
319.5	0.120231	0.120761		319.5	0.0882618	0.0875841		319.5	0.0631247	0.0631033		319.5	0.0186021	0.0191161		319.5	9.55446e-05	0.000758358		319.5	0.000522028	9.06902e-06		319.5	0.000832984	1.40786e-29
320.5	0.120409	0.120756		320.5	0.0888295	0.0874884		320.5	0.0633073	0.0629701		320.5	0.0193653	0.0190051		320.5	-0.00016583	0.000746362		320.5	-0.000195588	8.80278e-06		320.5	0.00147798	1.15107e-29
321.5	0.120649	0.12075		321.5	0.0874874	0.0873928		321.5	0.0627753	0.0628372		321.5	0.0184923	0.0188947		321.5	0.000784565	0.000734555		321.5	-0.00016405	8.54436e-06		321.5	0.00115357	9.41122e-30
322.5	0.120661	0.120744		322.5	0.0889415	0.0872973		322.5	0.0624016	0.0627046		322.5	0.0195487	0.018785		322.5	0.000125034	0.000722936		322.5	0.00027585	8.29352e-06		322.5	-0.000179866	7.69465e-30
323.5	0.120123	0.120738		323.5	0.0894804	0.0872019		323.5	0.062122	0.0625723		323.5	0.0192117	0.0186759		323.5	9.07321e-05	0.0007115		323.5	0.0008505	8.05004e-06		323.5	0.000447108	6.29117e-30
324.5	0.120543	0.120733		324.5	0.0880041	0.0871066		324.5	0.061697	0.0624403		324.5	0.0193615	0.0185675		324.5	-2.189e-05	0.000700245		324.5	0.000702715	7.81372e-06		324.5	-0.000230378	5.14368e-30
325.5	0.119902	0.120727		325.5	0.0875732	0.0870115		325.5	0.062175	0.0623085		325.5	0.0186298	0.0184597		325.5	4.55912e-05	0.000689168		325.5	0.000217896	7.58433e-06		325.5	-0.000958756	4.20549e-30
326.5	0.120837	0.120721		326.5	0.0878834	0.0869164		326.5	0.0613096	0.062177		326.5	0.0186272	0.0183525		326.5	0.000344511	0.000678266		326.5	0.00148373	7.36168e-06		326.5	0.000139459	3.43843e-30
327.5	0.120656	0.120716		327.5	0.0877867	0.0868214		327.5	0.062081	0.0620458		327.5	0.0183915	0.0182459		327.5	-0.000382573	0.000667536		327.5	-0.00134377	7.14556e-06		327.5	9.51164e-05	2.81127e-30
328.5	0.11973	0.12071		328.5	0.0873475	0.0867265		328.5	0.0619282	0.0619149		328.5	0.0183501	0.0181399		328.5	1.82428e-05	0.000656977		328.5	0.00119601	6.93578e-06		328.5	0.000329708	2.29851e-30
329.5	0.120154	0.120704		329.5	0.0874215	0.0866318		329.5	0.06185	0.0617842		329.5	0.018249	0.0180346		329.5	-0.000759359	0.000646584		329.5	-8.42756e-05	6.73217e-06		329.5	0.000196069	1.87927e-30
330.5	0.119796	0.120699		330.5	0.0884193	0.0865371		330.5	0.0624791	0.0616538		330.5	0.0182664	0.0179299		330.5	0.000326676	0.000636356		330.5	-0.000390655	6.53453e-06		330.5	0.000756704	1.53649e-30
331.5	0.120903	0.120693		331.5	0.0867638	0.0864426		331.5	0.0615472	0.0615237		331.5	0.0179158	0.0178258		331.5	-0.000841959	0.000626289		331.5	0.00100198	6.3427e-06		331.5	0.000660368	1.25624e-30
332.5	0.119486	0.120687		332.5	0.0876077	0.0863481		332.5	0.0612659	0.0613939		332.5	0.0191692	0.0177223		332.5	-0.000107178	0.000616382		332.5	0.0012732	6.15649e-06		332.5	0.000102768	1.02711e-30
333.5	0.120793	0.120682		333.5	0.08742	0.0862537		333.5	0.0607435	0.0612644		333.5	0.0174925	0.0176194		333.5	-0.000243245	0.000606632		333.5	0.000599524	5.97576e-06		333.5	0.000841058	8.39768e-31
334.5	0.11965	0.120676		334.5	0.0865077	0.0861595		334.5	0.0609881	0.0611351		334.5	0.0171531	0.017517		334.5	-0.000880065	0.000597036		334.5	-0.000105705	5.80032e-06		334.5	3.10469e-07	6.86598e-31
335.5	0.120871	0.12067		335.5	0.0870068	0.0860654		335.5	0.0611832	0.0610061		335.5	0.0174147	0.0174153		335.5	0.000343697	0.000587591		335.5	-0.000534204	5.63004e-06		335.5	0.0012702	5.61365e-31
336.5	0.120952	0.120665		336.5	0.0866008	0.0859713		336.5	0.0599146	0.0608773		336.5	0.0171003	0.0173142		336.5	-0.00079955	0.000578296		336.5	0.000528321	5.46476e-06		336.5	0.000448941	4.58974e-31
337.5	0.121711	0.120659		337.5	0.0871376	0.0858774		337.5	0.0607096	0.0607489		337.5	0.0168132	0.0172137		337.5	-0.00045134	0.000569148		337.5	0.000242478	5.30433e-06		337.5	-0.000259761	3.75259e-31
338.5	0.120377	0.120653		338.5	0.0869501	0.0857835		338.5	0.0604046	0.0606207		338.5	0.0179613	0.0171137		338.5	-0.0006267	0.000560145		338.5	-0.000937854	5.14861e-06		338.5	-0.000555688	3.06813e-31
339.5	0.120847	0.120648		339.5	0.0870937	0.0856898		339.5	0.0597466	0.0604928		339.5	0.0166362	0.0170143		339.5	-0.000562754	0.000551284		339.5	0.00114118	4.99746e-06		339.5	0.000344427	2.50851e-31
340.5	0.120655	0.120642		340.5	0.0858108	0.0855962		340.5	0.0602403	0.0603651		340.5	0.0177812	0.0169155		340.5	8.42617e-05	0.000542564		340.5	0.000872232	4.85075e-06		340.5	-0.000128803	2.05097e-31
341.5	0.119976	0.120636		341.5	0.0880423	0.0855026		341.5	0.0588749	0.0602377		341.5	0.0179837	0.0168173		341.5	0.000563098	0.000533981		341.5	0.000116544	4.70835e-06		341.5	-0.00026316	1.67688e-31
342.5	0.119371	0.120631		342.5	0.0861498	0.0854092		342.5	0.0598889	0.0601106		342.5	0.0182566	0.0167197		342.5	1.11247e-05	0.000525534		342.5	0.00091216	4.57012e-06		342.5	0.000789899	1.37102e-31
343.5	0.12089	0.120625		343.5	0.0863074	0.0853159		343.5	0.0598913	0.0599838		343.5	0.0183138	0.0166226		343.5	-5.40746e-05	0.000517221		343.5	0.00181557	4.43596e-06		343.5	0.00034556	1.12095e-31
344.5	0.120243	0.120619		344.5	0.0855396	0.0852226		344.5	0.059752	0.0598572		344.5	0.0163869	0.016526		344.5	0.000701168	0.000509039		344.5	0.000517751	4.30573e-06		344.5	0.000157139	9.16495e-32
345.5	0.120313	0.120614		345.5	0.0862257	0.0851295		345.5	0.0598509	0.0597309		345.5	0.0170772	0.0164301		345.5	9.46523e-06	0.000500986		345.5	-7.5409e-05	4.17933e-06		345.5	0.000506885	7.4933e-32
346.5	0.120238	0.120608		346.5	0.0864821	0.0850365		346.5	0.0591398	0.0596048		346.5	0.0170393	0.0163347		346.5	0.000184402	0.000493061		346.5	0.000953523	4.05663e-06		346.5	-0.000236192	6.12655e-32
347.5	0.119537	0.120602		347.5	0.0866364	0.0849436		347.5	0.0594508	0.0594791		347.5	0.0175476	0.0162398		347.5	0.000439632	0.000485262		347.5	0.000228628	3.93754e-06		347.5	-0.000273177	5.00909e-32
348.5	0.119451	0.120597		348.5	0.0858536	0.0848508		348.5	0.0593411	0.0593535		348.5	0.0174147	0.0161455		348.5	0.000297001	0.000477585		348.5	-0.000787529	3.82195e-06		348.5	-0.00065692	4.09545e-32
349.5	0.120512	0.120591		349.5	0.0858187	0.084758		349.5	0.0595517	0.0592283		349.5	0.0168934	0.0160518		349.5	0.00029823	0.000470031		349.5	-0.000221473	3.70975e-06		349.5	0.000175182	3.34845e-32
350.5	0.119578	0.120585		350.5	0.0863037	0.0846654		350.5	0.0588865	0.0591033		350.5	0.0164078	0.0159586		350.5	0.000381514	0.000462595		350.5	0.000566777	3.60084e-06		350.5	8.76784e-05	2.73771e-32
351.5	0.120121	0.12058		351.5	0.0854901	0.0845729		351.5	0.059573	0.0589786		351.5	0.0160818	0.0158659		351.5	0.000990579	0.000455278		351.5	-0.000119168	3.49513e-06		351.5	0.00133257	2.23836e-32
352.5	0.120228	0.120574		352.5	0.0842383	0.0844805		352.5	0.0588613	0.0588541		352.5	0.0157733	0.0157738		352.5	-0.000324117	0.000448076		352.5	0.000529257	3.39252e-06		352.5	2.35341e-05	1.83009e-32
353.5	0.121017	0.120568		353.5	0.0863718	0.0843882		353.5	0.0582284	0.0587299		353.5	0.0156686	0.0156822		353.5	0.000150452	0.000440988		353.5	0.000392951	3.29293e-06		353.5	-0.000841788	1.49629e-32
354.5	0.120317	0.120563		354.5	0.0860063	0.084296		354.5	0.0578989	0.058606		354.5	0.016299	0.0155911		354.5	-0.000145878	0.000434012		354.5	2.43742e-05	3.19626e-06		354.5	0.000284664	1.22337e-32
355.5	0.120773	0.120557		355.5	0.0851316	0.0842039		355.5	0.0585381	0.0584823		355.5	0.0156267	0.0155006		355.5	-0.000151909	0.000427146		355.5	-0.000685647	3.10242e-06		355.5	0.00129931	1.00023e-32
356.5	0.120548	0.120551		356.5	0.0848116	0.0841119		356.5	0.0576638	0.0583589		356.5	0.0168468	0.0154106		356.5	0.00068562	0.000420389		356.5	0.000537942	3.01134e-06		356.5	0.000416499	8.17794e-33
357.5	0.11988	0.120546		357.5	0.0855672	0.08402		357.5	0.0583383	0.0582358		357.5	0.0162558	0.0153211		357.5	-0.000645485	0.000413739		357.5	-0.000220223	2.92294e-06		357.5	0.000709027	6.68631e-33
358.5	0.119968	0.12054		358.5	0.0855986	0.0839281		358.5	0.0578741	0.0581129		358.5	0.0157146	0.0152321		358.5	-0.000278366	0.000407194		358.5	-0.000687832	2.83713e-06		358.5	5.53985e-05	5.46675e-33
359.5	0.119601	0.120534		359.5	0.0858729	0.0838364		359.5	0.0583128	0.0579903		359.5	0.0152052	0.0151437		359.5	-0.000298395	0.000400753		359.5	-0.000488957	2.75384e-06		359.5	0.000132149	4.46964e-33
360.5	0.119974	0.120529		360.5	0.0846693	0.0837448		360.5	0.0580678	0.0578679		360.5	0.0152646	0.0150557		360.5	-0.000758058	0.000394413		360.5	-0.000615928	2.673e-06		360.5	-0.0008206	3.65439e-33
361.5	0.120414	0.120523		361.5	0.0847534	0.0836533		361.5	0.0582332	0.0577458		361.5	0.0154758	0.0149683		361.5	2.48363e-05	0.000388174		361.5	-0.000126373	2.59452e-06		361.5	-0.0011274	2.98784e-33
362.5	0.12019	0.120517		362.5	0.0851753	0.0835619		362.5	0.0572907	0.0576239		362.5	0.0144448	0.0148814		362.5	0.000685223	0.000382034		362.5	-0.000161825	2.51836e-06		362.5	-0.00065021	2.44287e-33
363.5	0.120395	0.120512		363.5	0.0842943	0.0834706		363.5	0.057843	0.0575023		363.5	0.0146469	0.014795		363.5	-3.5177e-05	0.00037599		363.5	-0.00149738	2.44442e-06		363.5	-0.000529221	1.9973e-33
364.5	0.120247	0.120506		364.5	0.0835104	0.0833794		364.5	0.0557229	0.057381		364.5	0.0153118	0.0147091		364.5	-7.31359e-06	0.000370043		364.5	-0.00112625	2.37266e-06		364.5	0.00100403	1.633e-33
365.5	0.120164	0.1205		365.5	0.0838724	0.0832883		365.5	0.0573356	0.0572599		365.5	0.0149254	0.0146237		365.5	0.000973144	0.000364189		365.5	-0.000311885	2.30301e-06		365.5	-0.000431284	1.33515e-33
366.5	0.120511	0.120495		366.5	0.0859001	0.0831973		366.5	0.0570676	0.0571391		366.5	0.0151293	0.0145387		366.5	-0.000499232	0.000358428		366.5	-0.000726474	2.2354e-06		366.5	-0.000604182	1.09162e-33
367.5	0.120625	0.120489		367.5	0.0842408	0.0831064		367.5	0.0578296	0.0570185		367.5	0.0151499	0.0144543		367.5	-0.000338638	0.000352758		367.5	0.000767698	2.16977e-06		367.5	-0.000321511	8.92513e-34
368.5	0.120446	0.120483		368.5	0.0836708	0.0830156		368.5	0.0567485	0.0568982		368.5	0.0166027	0.0143704		368.5	0.000322439	0.000347178		368.5	-0.000564901	2.10608e-06		368.5	0.000715042	7.29722e-34
369.5	0.120364	0.120478		369.5	0.084668	0.0829248		369.5	0.0570904	0.0567781		369.5	0.014797	0.0142869		369.5	0.000942179	0.000341686		369.5	-0.000135445	2.04425e-06		369.5	-0.00066815	5.96623e-34
370.5	0.119967	0.120472		370.5	0.0846532	0.0828342		370.5	0.0560758	0.0566583		370.5	0.0156954	0.014204		370.5	4.49094e-05	0.000336281		370.5	0.000537651	1.98423e-06		370.5	-0.000284055	4.87801e-34
371.5	0.120487	0.120466		371.5	0.0833466	0.0827437		371.5	0.0568455	0.0565387		371.5	0.0147511	0.0141215		371.5	6.68298e-05	0.000330961		371.5	0.000253231	1.92598e-06		371.5	0.00121814	3.98828e-34
372.5	0.120674	0.120461		372.5	0.0828515	0.0826533		372.5	0.0562918	0.0564194		372.5	0.013891	0.0140395		372.5	0.000937239	0.000325726		372.5	-0.000982912	1.86944e-06		372.5	0.000132618	3.26083e-34
373.5	0.120647	0.120455		373.5	0.0832478	0.082563		373.5	0.056469	0.0563004		373.5	0.0146561	0.013958		373.5	0.000114538	0.000320573		373.5	-0.000483835	1.81456e-06		373.5	0.000132549	2.66607e-34
374.5	0.120957	0.120449		374.5	0.0838625	0.0824728		374.5	0.055611	0.0561816		374.5	0.0138139	0.0138769		374.5	-0.000547013	0.000315502		374.5	0.000326139	1.76129e-06		374.5	-0.00022272	2.17979e-34
375.5	0.119593	0.120444		375.5	0.0839674	0.0823826		375.5	0.0555555	0.056063		375.5	0.0139748	0.0137963		375.5	-8.74049e-05	0.000310511		375.5	-0.000599866	1.70958e-06		375.5	0.000305306	1.7822e-34
376.5	0.119703	0.120438		376.5	0.084237	0.0822926		376.5	0.0547381	0.0559447		376.5	0.0143479	0.0137162		376.5	-0.000345562	0.000305599		376.5	0.00113767	1.65939e-06		376.5	0.00060128	1.45713e-34
377.5	0.119191	0.120432		377.5	0.0835567	0.0822027		377.5	0.0559937	0.0558266		377.5	0.0142409	0.0136366		377.5	0.00123909	0.000300765		377.5	-0.000688725	1.61068e-06		377.5	-3.23684e-05	1.19136e-34
378.5	0.119853	0.120427		378.5	0.0833313	0.0821129		378.5	0.0553697	0.0557088		378.5	0.0136115	0.0135574		378.5	0.000956402	0.000296007		378.5	-0.00124901	1.56339e-06		378.5	0.000787331	9.74059e-35
379.5	0.120113	0.120421		379.5	0.0832461	0.0820232		379.5	0.0551326	0.0555913		379.5	0.014318	0.0134787		379.5	0.000184034	0.000291325		379.5	0.000202653	1.5175e-06		379.5	-0.000146182	7.96394e-35
380.5	0.120283	0.120415		380.5	0.0836215	0.0819335		380.5	0.0554087	0.055474		380.5	0.0136478	0.0134004		380.5	0.000214792	0.000286717		380.5	-0.00074742	1.47295e-06		380.5	-0.000631086	6.51135e-35
381.5	0.120184	0.12041		381.5	0.0827264	0.081844		381.5	0.0545554	0.0553569		381.5	0.0127894	0.0133226		381.5	0.000278259	0.000282181		381.5	-0.00034024	1.42971e-06		381.5	-0.000303253	5.3237e-35
382.5	0.120352	0.120404		382.5	0.0821102	0.0817546		382.5	0.0553254	0.0552401		382.5	0.0133927	0.0132452		382.5	0.000209772	0.000277717		382.5	-0.00069011	1.38773e-06		382.5	-0.000634582	4.35268e-35
383.5	0.120545	0.120398		383.5	0.0828486	0.0816652		383.5	0.0555859	0.0551235		383.5	0.0130171	0.0131683		383.5	0.00120652	0.000273324		383.5	-0.00032523	1.34699e-06		383.5	-0.00028827	3.55876e-35
384.5	0.120144	0.120393		384.5	0.0824997	0.081576		384.5	0.0541506	0.0550072		384.5	0.0139282	0.0130919		384.5	0.000908298	0.000269		384.5	0.000612164	1.30745e-06		384.5	7.17093e-05	2.90966e-35
385.5	0.120316	0.120387		385.5	0.0824242	0.0814869		385.5	0.0545549	0.0548911		385.5	0.0135696	0.0130158		385.5	0.000929289	0.000264745		385.5	-0.000898276	1.26907e-06		385.5	-0.000659466	2.37895e-35
386.5	0.120465	0.120381		386.5	0.0834786	0.0813978		386.5	0.054888	0.0547753		386.5	0.014349	0.0129403		386.5	-9.80175e-05	0.000260557		386.5	-0.000276368	1.23181e-06		386.5	0.000225633	1.94504e-35
387.5	0.11955	0.120376		387.5	0.082574	0.0813089		387.5	0.0555857	0.0546597		387.5	0.0134418	0.0128651		387.5	0.00150033	0.000256436		387.5	0.000138858	1.19565e-06		387.5	0.000615282	1.59027e-35
388.5	0.119703	0.12037		388.5	0.082694	0.08122		388.5	0.0551504	0.0545444		388.5	0.0134762	0.0127904		388.5	0.000718938	0.000252379		388.5	-0.000130361	1.16055e-06		388.5	0.000230046	1.30021e-35
389.5	0.120494	0.120364		389.5	0.0823814	0.0811313		389.5	0.0537413	0.0544293		389.5	0.0135937	0.0127161		389.5	0.000727468	0.000248387		389.5	-2.46584e-06	1.12648e-06		389.5	-0.000527967	1.06306e-35
390.5	0.119535	0.120359		390.5	0.0816985	0.0810426		390.5	0.054895	0.0543144		390.5	0.0133094	0.0126423		390.5	0.000538514	0.000244457		390.5	-0.00020891	1.09341e-06		390.5	-0.000118773	8.69158e-36
391.5	0.120492	0.120353		391.5	0.0829287	0.0809541		391.5	0.0533898	0.0541998		391.5	0.0138048	0.0125689		391.5	0.00116152	0.00024059		391.5	-0.00065063	1.06131e-06		391.5	-4.15556e-05	7.10627e-36
392.5	0.12023	0.120347		392.5	0.0826469	0.0808656		392.5	0.053662	0.0540854		392.5	0.0130017	0.0124959		392.5	0.000678551	0.000236785		392.5	-0.000572514	1.03015e-06		392.5	-0.000431532	5.81011e-36
393.5	0.120118	0.120342		393.5	0.0820151	0.0807773		393.5	0.0537736	0.0539713		393.5	0.013084	0.0124233		393.5	-0.000387938	0.000233039		393.5	-3.5114e-06	9.99909e-07		393.5	-0.0013118	4.75037e-36
394.5	0.120533	0.120336		394.5	0.0813174	0.080689		394.5	0.0542356	0.0538574		394.5	0.0119387	0.0123512		394.5	-0.000221782	0.000229353		394.5	-0.000567101	9.70554e-07		394.5	-2.09873e-05	3.88392e-36
395.5	0.119529	0.12033		395.5	0.0822434	0.0806008		395.5	0.0541577	0.0537437		395.5	0.0130187	0.0122795		395.5	0.000822221	0.000225724		395.5	-0.000416038	9.42061e-07		395.5	-6.35877e-05	3.17551e-36
396.5	0.120112	0.120325		396.5	0.0823504	0.0805127		396.5	0.0542493	0.0536303		396.5	0.0135655	0.0122082		396.5	0.00124209	0.000222154		396.5	0.000291592	9.14405e-07		396.5	0.000106806	2.5963e-36
397.5	0.119744	0.120319		397.5	0.08185	0.0804248		397.5	0.0528772	0.0535172		397.5	0.0127682	0.0121373		397.5	0.000808882	0.00021864		397.5	-0.000608899	8.87561e-07		397.5	3.28018e-05	2.12275e-36
398.5	0.120314	0.120314		398.5	0.081027	0.0803369		398.5	0.052903	0.0534042		398.5	0.0126041	0.0120668		398.5	0.000500983	0.000215181		398.5	0.000557028	8.61505e-07		398.5	-0.000730161	1.73557e-36
399.5	0.120401	0.120308		399.5	0.0813449	0.0802491		399.5	0.0523941	0.0532915		399.5	0.0133059	0.0119967		399.5	0.00125057	0.000211777		399.5	-0.000112258	8.36213e-07		399.5	0.000726139	1.41901e-36
400.5	0.119687	0.120302		400.5	0.0812658	0.0801614		400.5	0.0527244	0.0531791		400.5	0.0122577	0.0119271		400.5	0.00146019	0.000208427		400.5	0.000316619	8.11664e-07		400.5	-0.000105432	1.16018e-36
401.5	0.120033	0.120297		401.5	0.0811746	0.0800738		401.5	0.051937	0.0530669		401.5	0.0130595	0.0118578		401.5	0.000353325	0.00020513		401.5	-0.000173764	7.87836e-07		401.5	0.000564776	9.4857e-37
402.5	0.119698	0.120291		402.5	0.0819545	0.0799863		402.5	0.0530842	0.0529549		402.5	0.012482	0.011789		402.5	0.00170055	0.000201885		402.5	-0.000181824	7.64708e-07		402.5	0.000629883	7.75555e-37
403.5	0.120349	0.120285		403.5	0.0808068	0.0798989		403.5	0.0531278	0.0528431		403.5	0.012466	0.0117205		403.5	1.79073e-05	0.000198691		403.5	-5.05649e-05	7.42258e-07		403.5	-0.000237854	6.34096e-37
404.5	0.120568	0.12028		404.5	0.0812756	0.0798116		404.5	0.0532702	0.0527316		404.5	0.0124897	0.0116525		404.5	0.000870572	0.000195548		404.5	0.000203054	7.20467e-07		404.5	0.000575204	5.18439e-37
405.5	0.120798	0.120274		405.5	0.0805948	0.0797244		405.5	0.0520426	0.0526203		405.5	0.0117193	0.0115848		405.5	3.47884e-05	0.000192455		405.5	-0.000321485	6.99317e-07		405.5	-3.44423e-05	4.23878e-37
406.5	0.119661	0.120268		406.5	0.0804631	0.0796373		406.5	0.0521338	0.0525093		406.5	0.0122287	0.0115175		406.5	0.000568193	0.000189411		406.5	-0.000935406	6.78787e-07		406.5	0.000688116	3.46564e-37
407.5	0.119561	0.120263		407.5	0.0808547	0.0795503		407.5	0.0522033	0.0523985		407.5	0.0117368	0.0114506		407.5	2.08975e-05	0.000186414		407.5	0.000133619	6.58859e-07		407.5	-0.000213406	2.83352e-37
408.5	0.120823	0.120257		408.5	0.0812901	0.0794633		408.5	0.0516119	0.0522879		408.5	0.0120186	0.0113841		408.5	0.00102297	0.000183465		408.5	0.000336656	6.39517e-07		408.5	0.000433876	2.3167e-37
409.5	0.119891	0.120251		409.5	0.0808062	0.0793765		409.5	0.0520075	0.0521776		409.5	0.0106934	0.011318		409.5	0.00179941	0.000180563		409.5	0.00032659	6.20743e-07		409.5	0.000284367	1.89414e-37
410.5	0.120284	0.120246		410.5	0.0811237	0.0792898		410.5	0.0521447	0.0520675		410.5	0.0107868	0.0112523		410.5	0.00152737	0.000177707		410.5	4.05868e-05	6.0252e-07		410.5	-0.00058413	1.54866e-37
411.5	0.119657	0.12024		411.5	0.0799809	0.0792031		411.5	0.0519542	0.0519576		411.5	0.0131029	0.011187		411.5	0.00107579	0.000174896		411.5	0.000919317	5.84831e-07		411.5	0.00018309	1.26619e-37
412.5	0.120855	0.120234		412.5	0.0794324	0.0791166		412.5	0.0518779	0.051848		412.5	0.0116209	0.011122		412.5	0.000357162	0.000172129		412.5	1.62006e-05	5.67662e-07		412.5	1.15145e-05	1.03524e-37
413.5	0.120282	0.120229		413.5	0.0801916	0.0790301		413.5	0.0513017	0.0517386		413.5	0.011188	0.0110574		413.5	0.000822845	0.000169406		413.5	0.000594234	5.50997e-07		413.5	8.58747e-05	8.46415e-38
414.5	0.119413	0.120223		414.5	0.079726	0.0789438		414.5	0.0506284	0.0516294		414.5	0.0106607	0.0109932		414.5	0.00061398	0.000166727		414.5	0.000999179	5.34822e-07		414.5	0.000531758	6.92032e-38
415.5	0.119562	0.120217		415.5	0.0809367	0.0788575		415.5	0.0520375	0.0515204		415.5	0.0116759	0.0109294		415.5	8.74808e-05	0.000164089		415.5	-0.000464608	5.19121e-07		415.5	0.00160242	5.65808e-38
416.5	0.120395	0.120212		416.5	0.0798921	0.0787714		416.5	0.050848	0.0514117		416.5	0.0112069	0.0108659		416.5	0.000905956	0.000161493		416.5	-0.000805126	5.03881e-07		416.5	0.000141748	4.62606e-38
417.5	0.120261	0.120206		417.5	0.0800545	0.0786853		417.5	0.0517415	0.0513032		417.5	0.0119921	0.0108028		417.5	0.00103361	0.000158939		417.5	-0.000415954	4.89088e-07		417.5	0.000642467	3.78229e-38
418.5	0.120216	0.1202		418.5	0.0783303	0.0785993		418.5	0.0510847	0.051195		418.5	0.0114681	0.0107401		418.5	0.000971093	0.000156425		418.5	0.000831312	4.7473e-07		418.5	0.000209417	3.09241e-38
419.5	0.119906	0.120195		419.5	0.0796264	0.0785134		419.5	0.0501048	0.0510869		419.5	0.0111821	0.0106777		419.5	0.000269635	0.00015395		419.5	0.000313249	4.60793e-07		419.5	-0.000315363	2.52837e-38
420.5	0.119629	0.120189		420.5	0.0800072	0.0784276		420.5	0.0521669	0.0509791		420.5	0.0106038	0.0106157		420.5	-0.000146368	0.000151515		420.5	-0.000262855	4.47266e-07		420.5	-0.00111318	2.0672e-38
421.5	0.120212	0.120183		421.5	0.0794295	0.0783419		421.5	0.0501216	0.0508716		421.5	0.0110292	0.0105541		421.5	0.000764893	0.000149118		421.5	0.00037175	4.34135e-07		421.5	-0.000323018	1.69015e-38
422.5	0.119725	0.120178		422.5	0.07966	0.0782563		422.5	0.0500469	0.0507642		422.5	0.0104788	0.0104928		422.5	0.000118992	0.000146759		422.5	0.000609277	4.2139e-07		422.5	0.000662649	1.38187e-38
423.5	0.119515	0.120172		423.5	0.0781878	0.0781708		423.5	0.0505322	0.0506571		423.5	0.0113536	0.0104319		423.5	0.000524876	0.000144438		423.5	0.000659481	4.0902e-07		423.5	0.000496744	1.12982e-38
424.5	0.119503	0.120167		424.5	0.0799197	0.0780854		424.5	0.0511569	0.0505502		424.5	0.0103306	0.0103713		424.5	0.00114366	0.000142153		424.5	0.00011889	3.97012e-07		424.5	0.00092254	9.23749e-39
425.5	0.119856	0.120161		425.5	0.0796344	0.0780001		425.5	0.0499659	0.0504435		425.5	0.0116513	0.0103111		425.5	-0.000279279	0.000139904		425.5	-0.00113423	3.85357e-07		425.5	0.000164945	7.5526e-39
426.5	0.119741	0.120155		426.5	0.0789383	0.0779148		426.5	0.0491702	0.0503371		426.5	0.0101807	0.0102512		426.5	0.000765966	0.000137691		426.5	-0.000724413	3.74044e-07		426.5	0.000766818	6.17504e-39
427.5	0.119855	0.12015		427.5	0.0790093	0.0778297		427.5	0.0511472	0.0502308		427.5	0.0102629	0.0101917		427.5	-0.000645218	0.000135513		427.5	-0.000408896	3.63063e-07		427.5	0.00028716	5.04873e-39
428.5	0.11952	0.120144		428.5	0.0785662	0.0777447		428.5	0.0507945	0.0501248		428.5	0.011311	0.0101325		428.5	0.000804116	0.000133369		428.5	-0.000614528	3.52404e-07		428.5	0.000835679	4.12786e-39
429.5	0.11976	0.120138		429.5	0.0793666	0.0776597		429.5	0.049113	0.0500191		429.5	0.00988929	0.0100737		429.5	5.49033e-05	0.000131259		429.5	-0.000644982	3.42059e-07		429.5	-0.000372488	3.37495e-39
430.5	0.119567	0.120133		430.5	0.0782573	0.0775748		430.5	0.0490032	0.0499135		430.5	0.0106467	0.0100152		430.5	0.00111624	0.000129183		430.5	-0.00116455	3.32017e-07		430.5	0.00106875	2.75937e-39
431.5	0.119227	0.120127		431.5	0.0778596	0.0774901		431.5	0.0491819	0.0498082		431.5	0.0112231	0.00995701		431.5	0.000210386	0.00012714		431.5	0.000441014	3.2227e-07		431.5	0.000590581	2.25607e-39
432.5	0.12034	0.120121		432.5	0.0777293	0.0774054		432.5	0.0497681	0.0497031		432.5	0.0113558	0.0098992		432.5	0.000189717	0.000125128		432.5	-0.000251372	3.12809e-07		432.5	-0.000865765	1.84457e-39
433.5	0.12039	0.120116		433.5	0.0782822	0.0773208		433.5	0.0493241	0.0495982		433.5	0.0104055	0.00984171		433.5	0.000911391	0.000123149		433.5	-0.00198167	3.03626e-07		433.5	0.000397091	1.50813e-39
434.5	0.119751	0.12011		434.5	0.0782002	0.0772363		434.5	0.0495127	0.0494935		434.5	0.0104288	0.00978456		434.5	0.000566853	0.000121201		434.5	-0.00137444	2.94712e-07		434.5	0.000424699	1.23305e-39
435.5	0.119864	0.120104		435.5	0.0779328	0.0771519		435.5	0.0495696	0.0493891		435.5	0.00971381	0.00972775		435.5	0.000652024	0.000119284		435.5	-0.000553709	2.8606e-07		435.5	-0.000297327	1.00815e-39
436.5	0.120335	0.120099		436.5	0.0777942	0.0770676		436.5	0.0484801	0.0492849		436.5	0.0106328	0.00967126		436.5	0.000794392	0.000117397		436.5	-3.235e-05	2.77662e-07		436.5	-0.000298212	8.24266e-40
437.5	0.119552	0.120093		437.5	0.0783978	0.0769834		437.5	0.0496377	0.0491809		437.5	0.00999653	0.0096151		437.5	0.000442847	0.00011554		437.5	-0.00111363	2.69511e-07		437.5	0.00123222	6.73923e-40
438.5	0.119362	0.120087		438.5	0.0786518	0.0768993		438.5	0.0497158	0.0490771		438.5	0.0101295	0.00955927		438.5	0.000168614	0.000113712		438.5	0.000204338	2.61599e-07		438.5	0.000620842	5.51002e-40
439.5	0.120664	0.120082		439.5	0.0772668	0.0768153		439.5	0.0489043	0.0489735		439.5	0.00934547	0.00950376		439.5	0.001545	0.000111913		439.5	0.000122679	2.53919e-07		439.5	0.000959017	4.50501e-40
440.5	0.119929	0.120076		440.5	0.0770116	0.0767313		440.5	0.0479068	0.0488702		440.5	0.0103042	0.00944858		440.5	0.000607538	0.000110143		440.5	-0.0006315	2.46465e-07		440.5	-1.32736e-05	3.68331e-40
441.5	0.119416	0.120071		441.5	0.0780114	0.0766475		441.5	0.0486754	0.0487671		441.5	0.00978851	0.00939371		441.5	0.00120079	0.0001084		441.5	0.000712579	2.39229e-07		441.5	0.00201863	3.01149e-40
442.5	0.119977	0.120065		442.5	0.0778386	0.0765637		442.5	0.0485707	0.0486642		442.5	0.0100133	0.00933916		442.5	0.000613311	0.000106686		442.5	-0.00102197	2.32206e-07		442.5	-4.35358e-05	2.46221e-40
443.5	0.119661	0.120059		443.5	0.0775701	0.0764801		443.5	0.0481316	0.0485615		443.5	0.0100395	0.00928493		443.5	0.000603594	0.000104998		443.5	-0.000819284	2.25389e-07		443.5	1.2736e-05	2.01311e-40
444.5	0.120631	0.120054		444.5	0.0770556	0.0763965		444.5	0.0487336	0.048459		444.5	0.00867207	0.00923102		444.5	0.000202875	0.000103337		444.5	-0.00131399	2.18772e-07		444.5	-0.000600144	1.64592e-40
445.5	0.119457	0.120048		445.5	0.076894	0.076313		445.5	0.0483823	0.0483567		445.5	0.00905094	0.00917742		445.5	-1.13137e-05	0.000101702		445.5	-0.000107904	2.1235e-07		445.5	-0.00115817	1.34571e-40
446.5	0.119745	0.120042		446.5	0.0773227	0.0762296		446.5	0.0479479	0.0482547		446.5	0.00954466	0.00912412		446.5	-0.000879154	0.000100094		446.5	0.000487848	2.06116e-07		446.5	-0.00135646	1.10026e-40
447.5	0.120048	0.120037		447.5	0.0772807	0.0761463		447.5	0.0487336	0.0481529		447.5	0.0106243	0.00907114		447.5	0.000484454	9.85103e-05		447.5	-0.00102261	2.00065e-07		447.5	1.96893e-07	8.99577e-41
448.5	0.120406	0.120031		448.5	0.0771719	0.0760631		448.5	0.0483316	0.0480512		448.5	0.00937858	0.00901847		448.5	-0.000334337	9.69519e-05		448.5	-0.000490069	1.94192e-07		448.5	5.47166e-05	7.35497e-41
449.5	0.119997	0.120025		449.5	0.077336	0.07598		449.5	0.0486164	0.0479498		449.5	0.00962227	0.0089661		449.5	0.000172367	9.54183e-05		449.5	-0.00176768	1.88491e-07		449.5	0.000355947	6.01345e-41
450.5	0.119288	0.12002		450.5	0.0762549	0.075897		450.5	0.0479942	0.0478487		450.5	0.00899051	0.00891404		450.5	-2.21099e-05	9.39089e-05		450.5	-0.00159517	1.82957e-07		450.5	0.000524051	4.91662e-41
451.5	0.120366	0.120014		451.5	0.0771198	0.0758141		451.5	0.0475689	0.0477477		451.5	0.00948456	0.00886228		451.5	0.000243683	9.24233e-05		451.5	-0.000802637	1.77586e-07		451.5	0.000802808	4.01985e-41
452.5	0.119972	0.120008		452.5	0.0768924	0.0757312		452.5	0.0478297	0.0476469		452.5	0.00959194	0.00881081		452.5	0.000113444	9.09613e-05		452.5	-0.000230261	1.72373e-07		452.5	0.00112175	3.28664e-41
453.5	0.119105	0.120003		453.5	0.0769828	0.0756485		453.5	0.0472593	0.0475464		453.5	0.00931348	0.00875965		453.5	-0.000801405	8.95224e-05		453.5	0.000207955	1.67312e-07		453.5	0.00115107	2.68717e-41
454.5	0.11982	0.119997		454.5	0.0757476	0.0755658		454.5	0.0486897	0.0474461		454.5	0.00890906	0.00870879		454.5	6.69955e-05	8.81063e-05		454.5	9.05861e-05	1.624e-07		454.5	0.00122625	2.19704e-41
455.5	0.120271	0.119992		455.5	0.0769936	0.0754832		455.5	0.048259	0.0473459		455.5	0.00911298	0.00865822		455.5	0.00161429	8.67125e-05		455.5	-0.000655223	1.57633e-07		455.5	0.000941926	1.79631e-41
456.5	0.120706	0.119986		456.5	0.0761616	0.0754008		456.5	0.0472882	0.047246		456.5	0.00796046	0.00860794		456.5	-0.000591745	8.53408e-05		456.5	-0.000614772	1.53005e-07		456.5	0.00160566	1.46867e-41
457.5	0.119048	0.11998		457.5	0.0769768	0.0753184		457.5	0.047019	0.0471463		457.5	0.00826598	0.00855796		457.5	0.000164942	8.39908e-05		457.5	2.4382e-05	1.48513e-07		457.5	0.000389732	1.20079e-41
458.5	0.119357	0.119975		458.5	0.0768168	0.0752361		458.5	0.0468495	0.0470468		458.5	0.00840461	0.00850826		458.5	0.00097002	8.26622e-05		458.5	-0.00111105	1.44153e-07		458.5	-0.000130351	9.81768e-42
459.5	0.120507	0.119969		459.5	0.0764662	0.0751539		459.5	0.0472568	0.0469476		459.5	0.00848266	0.00845886		459.5	0.000560915	8.13546e-05		459.5	0.000395012	1.39922e-07		459.5	-0.000239529	8.02697e-42
460.5	0.119203	0.119963		460.5	0.0758119	0.0750717		460.5	0.047037	0.0468485		460.5	0.00795123	0.00840974		460.5	9.58853e-05	8.00677e-05		460.5	-0.00120459	1.35814e-07		460.5	-0.00025677	6.56288e-42
461.5	0.119256	0.119958		461.5	0.0760498	0.0749897		461.5	0.0470483	0.0467496		461.5	0.00939739	0.00836091		461.5	0.000123076	7.88011e-05		461.5	0.000125338	1.31827e-07		461.5	-0.00179583	5.36584e-42
462.5	0.119899	0.119952		462.5	0.0770703	0.0749078		462.5	0.0460143	0.046651		462.5	0.00763222	0.00831236		462.5	-0.000278522	7.75545e-05		462.5	0.000109339	1.27957e-07		462.5	0.000146346	4.38713e-42
463.5	0.11996	0.119946		463.5	0.0765038	0.0748259		463.5	0.046749	0.0465525		463.5	0.00790334	0.00826409		463.5	0.000215617	7.63277e-05		463.5	-0.000837804	1.242e-07		463.5	0.000993506	3.58693e-42
464.5	0.119833	0.119941		464.5	0.0758045	0.0747442		464.5	0.0459686	0.0464543		464.5	0.00875415	0.0082161		464.5	0.00080884	7.51203e-05		464.5	-0.000193041	1.20554e-07		464.5	0.000343259	2.93269e-42
465.5	0.119149	0.119935		465.5	0.0748279	0.0746625		465.5	0.0464457	0.0463563		465.5	0.00699044	0.00816839		465.5	-0.000609053	7.3932e-05		465.5	-0.000777598	1.17015e-07		465.5	-0.00079831	2.39778e-42
466.5	0.120164	0.119929		466.5	0.075059	0.0745809		466.5	0.0482934	0.0462585		466.5	0.00737668	0.00812096		466.5	-0.000645198	7.27625e-05		466.5	-0.000477558	1.1358e-07		466.5	-0.000445502	1.96043e-42
467.5	0.119533	0.119924		467.5	0.0755703	0.0744994		467.5	0.0469389	0.0461608		467.5	0.00700376	0.0080738		467.5	-0.000126406	7.16115e-05		467.5	-0.000704121	1.10245e-07		467.5	-0.00124194	1.60285e-42
468.5	0.119449	0.119918		468.5	0.0759073	0.074418		468.5	0.0462499	0.0460634		468.5	0.00753825	0.00802692		468.5	-4.58768e-05	7.04786e-05		468.5	-0.000540813	1.07009e-07		468.5	0.00025811	1.3105e-42
469.5	0.118728	0.119913		469.5	0.0750068	0.0743367		469.5	0.0463266	0.0459662		469.5	0.00758581	0.00798031		469.5	-0.000647843	6.93638e-05		469.5	0.000464263	1.03867e-07		469.5	0.000480152	1.07147e-42
470.5	0.12025	0.119907		470.5	0.0759026	0.0742555		470.5	0.047294	0.0458692		470.5	0.00843987	0.00793397		470.5	-0.000501505	6.82665e-05		470.5	-0.000519264	1.00818e-07		470.5	-0.000702244	8.76037e-43
471.5	0.118315	0.119901		471.5	0.075542	0.0741743		471.5	0.0454127	0.0457724		471.5	0.00860575	0.0078879		471.5	0.000191689	6.71866e-05		471.5	-0.000945217	9.78584e-08		471.5	0.000176729	7.16251e-43
472.5	0.119128	0.119896		472.5	0.0743789	0.0740933		472.5	0.045351	0.0456758		472.5	0.00829678	0.0078421		472.5	0.00105939	6.61238e-05		472.5	0.000306208	9.49855e-08		472.5	-0.00142883	5.85609e-43
473.5	0.120156	0.11989		473.5	0.0763692	0.0740123		473.5	0.0449329	0.0455795		473.5	0.00681086	0.00779656		473.5	0.00108813	6.50778e-05		473.5	-0.00153957	9.2197e-08		473.5	-0.000363482	4.78796e-43
474.5	0.119712	0.119884		474.5	0.074649	0.0739314		474.5	0.0444731	0.0454833		474.5	0.00810223	0.00775129		474.5	0.00111117	6.40483e-05		474.5	-0.000344737	8.94904e-08		474.5	-0.00113355	3.91466e-43
475.5	0.119089	0.119879		475.5	0.074691	0.0738506		475.5	0.0452067	0.0453873		475.5	0.00764695	0.00770628		475.5	0.00033696	6.30352e-05		475.5	-0.00056567	8.68632e-08		475.5	-0.000913619	3.20064e-43
476.5	0.119793	0.119873		476.5	0.0747918	0.0737699		476.5	0.0455727	0.0452915		476.5	0.00754866	0.00766153		476.5	0.000284367	6.2038e-05		476.5	-0.00144639	8.43132e-08		476.5	-0.000716509	2.61685e-43
477.5	0.11905	0.119867		477.5	0.0753408	0.0736893		477.5	0.0448356	0.0451959		477.5	0.00810443	0.00761704		477.5	0.00151447	6.10567e-05		477.5	-0.000234149	8.1838e-08		477.5	0.000261512	2.13955e-43
478.5	0.118983	0.119862		478.5	0.0752437	0.0736088		478.5	0.0449209	0.0451006		478.5	0.00660439	0.00757281		478.5	0.000889409	6.00908e-05		478.5	5.29193e-05	7.94354e-08		478.5	0.000409683	1.7493e-43
479.5	0.119022	0.119856		479.5	0.073479	0.0735284		479.5	0.0452864	0.0450054		479.5	0.00703707	0.00752884		479.5	-0.000541577	5.91403e-05		479.5	0.000261719	7.71034e-08		479.5	-0.00159516	1.43024e-43
480.5	0.119426	0.119851		480.5	0.0738099	0.073448		480.5	0.0443617	0.0449104		480.5	0.00750811	0.00748512		480.5	1.99766e-05	5.82047e-05		480.5	0.000347591	7.48399e-08		480.5	-0.000416839	1.16937e-43
481.5	0.119067	0.119845		481.5	0.0749334	0.0733678		481.5	0.0450042	0.0448157		481.5	0.00802099	0.00744165		481.5	0.00120531	5.7284e-05		481.5	-0.000329116	7.26428e-08		481.5	-0.000820898	9.56078e-44
482.5	0.119055	0.119839		482.5	0.0730239	0.0732876		482.5	0.0445709	0.0447211		482.5	0.00642621	0.00739844		482.5	-0.000111486	5.63778e-05		482.5	-0.000312157	7.05102e-08		482.5	-0.000846252	7.81693e-44
483.5	0.118675	0.119834		483.5	0.0740722	0.0732075		483.5	0.0457609	0.0446267		483.5	0.00732845	0.00735548		483.5	0.00024851	5.5486e-05		483.5	1.11417e-05	6.84402e-08		483.5	0.000640092	6.39115e-44
484.5	0.119542	0.119828		484.5	0.0741177	0.0731275		484.5	0.0452979	0.0445325		484.5	0.00581668	0.00731277		484.5	0.000922426	5.46083e-05		484.5	-0.000688152	6.6431e-08		484.5	2.52907e-05	5.22543e-44
485.5	0.120099	0.119822		485.5	0.0748063	0.0730476		485.5	0.0452991	0.0444386		485.5	0.0066172	0.00727031		485.5	-0.00038256	5.37444e-05		485.5	-0.000560195	6.44808e-08		485.5	-0.00053139	4.27233e-44
486.5	0.118933	0.119817		486.5	0.0739421	0.0729678		486.5	0.0442366	0.0443448		486.5	0.00611176	0.00722809		486.5	-5.72468e-05	5.28943e-05		486.5	0.000145613	6.25878e-08		486.5	0.000194948	3.49307e-44
487.5	0.120372	0.119811		487.5	0.0741613	0.0728881		487.5	0.0433998	0.0442512		487.5	0.00734424	0.00718612		487.5	-0.000669081	5.20575e-05		487.5	-0.000985815	6.07504e-08		487.5	-0.000891184	2.85595e-44
488.5	0.120719	0.119806		488.5	0.0734285	0.0728084		488.5	0.0441483	0.0441578		488.5	0.00678438	0.00714439		488.5	-0.000503572	5.1234e-05		488.5	-5.58298e-05	5.8967e-08		488.5	-0.00133675	2.33503e-44
489.5	0.118988	0.1198		489.5	0.0735121	0.0727289		489.5	0.0439287	0.0440647		489.5	0.00793435	0.0071029		489.5	-0.000545426	5.04236e-05		489.5	-0.000255758	5.72359e-08		489.5	-0.00120189	1.90913e-44
490.5	0.120017	0.119794		490.5	0.0720894	0.0726494		490.5	0.043304	0.0439717		490.5	0.0072327	0.00706166		490.5	0.000419755	4.96259e-05		490.5	-0.000299794	5.55556e-08		490.5	-0.000685106	1.56091e-44
491.5	0.119109	0.119789		491.5	0.0726047	0.07257		491.5	0.044982	0.0438789		491.5	0.00624378	0.00702065		491.5	-0.000303698	4.88409e-05		491.5	-0.0011236	5.39246e-08		491.5	-0.000764254	1.27621e-44
492.5	0.120141	0.119783		492.5	0.0732628	0.0724907		492.5	0.0430507	0.0437863		492.5	0.0070504	0.00697989		492.5	0.000266872	4.80683e-05		492.5	0.000683766	5.23416e-08		492.5	-0.0015028	1.04343e-44
493.5	0.119365	0.119777		493.5	0.0734408	0.0724115		493.5	0.042821	0.0436939		493.5	0.00721519	0.00693936		493.5	-0.000174617	4.73079e-05		493.5	5.18933e-06	5.0805e-08		493.5	-0.00122792	8.53114e-45
494.5	0.119614	0.119772		494.5	0.0742941	0.0723324		494.5	0.0440235	0.0436017		494.5	0.00749346	0.00689906		494.5	0.000420422	4.65596e-05		494.5	-0.00060704	4.93135e-08		494.5	-0.000335864	6.97509e-45
495.5	0.118717	0.119766		495.5	0.0730228	0.0722533		495.5	0.0437767	0.0435097		495.5	0.00614892	0.006859		495.5	-0.000915131	4.58231e-05		495.5	-0.00136737	4.78658e-08		495.5	0.000566752	5.70286e-45
496.5	0.119257	0.11976		496.5	0.0741406	0.0721744		496.5	0.0417891	0.0434179		496.5	0.00790784	0.00681917		496.5	-0.000206639	4.50982e-05		496.5	0.000152778	4.64606e-08		496.5	0.000143794	4.66268e-45
497.5	0.119388	0.119755		497.5	0.072818	0.0720955		497.5	0.0434403	0.0433263		497.5	0.00666264	0.00677957		497.5	-0.0012232	4.43848e-05		497.5	0.000170391	4.50966e-08		497.5	-0.00100527	3.81222e-45
498.5	0.118464	0.119749		498.5	0.0731884	0.0720168		498.5	0.0439105	0.0432348		498.5	0.00607016	0.00674021		498.5	-0.00116333	4.36827e-05		498.5	-0.000439496	4.37727e-08		498.5	-0.00049924	3.11689e-45
499.5	0.119648	0.119744		499.5	0.0728312	0.0719381		499.5	0.0431697	0.0431436		499.5	0.00687166	0.00670107		499.5	-0.00117664	4.29917e-05		499.5	-0.000502451	4.24877e-08		499.5	-0.00140717	2.54838e-45
500.5	0.119744	0.119738		500.5	0.0731028	0.0718595		500.5	0.0440374	0.0430525		500.5	0.0064251	0.00666216		500.5	0.000340482	4.23116e-05		500.5	-0.00110649	4.12404e-08		500.5	-0.000237102	2.08356e-45
501.5	0.119512	0.119732		501.5	0.0743605	0.0717809		501.5	0.0428555	0.0429617		501.5	0.00599176	0.00662347		501.5	0.000485799	4.16423e-05		501.5	0.000499969	4.00297e-08		501.5	-0.000123542	1.70353e-45
502.5	0.119192	0.119727		502.5	0.0724192	0.0717025		502.5	0.0425514	0.042871		502.5	0.0073987	0.00658501		502.5	0.000600249	4.09835e-05		502.5	-0.000476223	3.88545e-08		502.5	-4.35731e-05	1.39281e-45
503.5	0.119484	0.119721		503.5	0.0729373	0.0716241		503.5	0.0422528	0.0427806		503.5	0.00772923	0.00654677		503.5	-1.92639e-05	4.03352e-05		503.5	0.000438321	3.77138e-08		503.5	0.00058372	1.13877e-45
504.5	0.119844	0.119715		504.5	0.0728497	0.0715459		504.5	0.0432016	0.0426903		504.5	0.0073242	0.00650876		504.5	-0.000320691	3.96972e-05		504.5	-0.000214232	3.66067e-08		504.5	-0.000379329	9.3106e-46
505.5	0.119617	0.11971		505.5	0.0730892	0.0714677		505.5	0.0434489	0.0426002		505.5	0.00664082	0.00647096		505.5	-0.000651187	3.90692e-05		505.5	0.000164064	3.5532e-08		505.5	-0.00033818	7.61238e-46
506.5	0.119908	0.119704		506.5	0.0722026	0.0713896		506.5	0.0422406	0.0425103		506.5	0.00657942	0.00643339		506.5	-8.60659e-05	3.84512e-05		506.5	-0.000840669	3.44889e-08		506.5	-0.00057791	6.22391e-46
507.5	0.11978	0.119699		507.5	0.0723437	0.0713116		507.5	0.0421154	0.0424206		507.5	0.00644481	0.00639603		507.5	-0.000623039	3.78429e-05		507.5	-0.000674692	3.34764e-08		507.5	0.000390218	5.08869e-46
508.5	0.119099	0.119693		508.5	0.0733311	0.0712337		508.5	0.0426343	0.0423311		508.5	0.00716473	0.00635889		508.5	0.00121073	3.72443e-05		508.5	-0.000537921	3.24936e-08		508.5	-0.000397708	4.16053e-46
509.5	0.120134	0.119687		509.5	0.0722331	0.0711558		509.5	0.0406648	0.0422418		509.5	0.0058009	0.00632196		509.5	0.00107875	3.66551e-05		509.5	-0.000710907	3.15397e-08		509.5	0.000287493	3.40167e-46
510.5	0.119872	0.119682		510.5	0.0716934	0.0710781		510.5	0.0427718	0.0421526		510.5	0.00675876	0.00628525		510.5	0.000569651	3.60753e-05		510.5	0.000133063	3.06138e-08		510.5	0.000185869	2.78121e-46
511.5	0.118675	0.119676		511.5	0.0722086	0.0710004		511.5	0.0426892	0.0420637		511.5	0.00671237	0.00624876		511.5	-0.000771162	3.55046e-05		511.5	-0.00088267	2.9715e-08		511.5	-0.000680691	2.27393e-46
512.5	0.119121	0.11967		512.5	0.0723771	0.0709228		512.5	0.0426358	0.0419749		512.5	0.00700725	0.00621247		512.5	4.80364e-06	3.4943e-05		512.5	-0.00102213	2.88427e-08		512.5	0.000192114	1.85917e-46
513.5	0.118308	0.119665		513.5	0.0721892	0.0708453		513.5	0.0418404	0.0418863		513.5	0.00549441	0.0061764		513.5	0.00024817	3.43902e-05		513.5	-0.00111927	2.7996e-08		513.5	0.000498518	1.52007e-46
514.5	0.118714	0.119659		514.5	0.0721821	0.0707679		514.5	0.0417905	0.0417979		514.5	0.00665118	0.00614053		514.5	-0.000582731	3.38462e-05		514.5	-0.000553113	2.71741e-08		514.5	-0.00019839	1.24281e-46
515.5	0.119815	0.119654		515.5	0.0707477	0.0706906		515.5	0.0417377	0.0417097		515.5	0.00715225	0.00610488		515.5	0.000147704	3.33108e-05		515.5	0.00027012	2.63763e-08		515.5	-0.0008649	1.01613e-46
516.5	0.12038	0.119648		516.5	0.0725304	0.0706134		516.5	0.0416746	0.0416217		516.5	0.00605025	0.00606943		516.5	-0.000557019	3.27839e-05		516.5	2.4592e-05	2.5602e-08		516.5	0.000590757	8.3079e-47
517.5	0.119652	0.119642		517.5	0.0724434	0.0705362		517.5	0.0403967	0.0415339		517.5	0.00745782	0.00603418		517.5	-0.000186513	3.22653e-05		517.5	-0.000647017	2.48504e-08		517.5	-0.000167928	6.79257e-47
518.5	0.119111	0.119637		518.5	0.0717445	0.0704591		518.5	0.0419744	0.0414463		518.5	0.00623707	0.00599914		518.5	-0.000314541	3.17549e-05		518.5	-0.00014017	2.41208e-08		518.5	0.000304197	5.55363e-47
519.5	0.119157	0.119631		519.5	0.0713525	0.0703821		519.5	0.0410439	0.0413588		519.5	0.00580079	0.00596431		519.5	-6.77726e-05	3.12525e-05		519.5	-0.001125	2.34127e-08		519.5	-0.00022058	4.54067e-47
520.5	0.119993	0.119625		520.5	0.0696737	0.0703052		520.5	0.0428614	0.0412715		520.5	0.00661109	0.00592968		520.5	9.30594e-05	3.07582e-05		520.5	-0.000747562	2.27254e-08		520.5	-0.000148797	3.71246e-47
521.5	0.119793	0.11962		521.5	0.0718916	0.0702284		521.5	0.0411566	0.0411844		521.5	0.00637405	0.00589524		521.5	-0.000285347	3.02716e-05		521.5	-0.000102742	2.20582e-08		521.5	-0.000430286	3.03532e-47
522.5	0.118952	0.119614		522.5	0.0714194	0.0701517		522.5	0.0416607	0.0410975		522.5	0.00561313	0.00586101		522.5	0.000460886	2.97927e-05		522.5	7.27266e-05	2.14107e-08		522.5	0.0004553	2.48169e-47
523.5	0.119309	0.119609		523.5	0.0712429	0.070075		523.5	0.0418616	0.0410108		523.5	0.00697475	0.00582698		523.5	0.000134075	2.93215e-05		523.5	-0.00134194	2.07821e-08		523.5	-0.000298043	2.02904e-47
524.5	0.118905	0.119603		524.5	0.0708605	0.0699984		524.5	0.0414886	0.0409243		524.5	0.00530764	0.00579314		524.5	-6.49987e-05	2.88576e-05		524.5	5.02471e-05	2.0172e-08		524.5	0.00130729	1.65895e-47
525.5	0.118588	0.119597		525.5	0.0712668	0.069922		525.5	0.0405994	0.0408379		525.5	0.0063454	0.0057595		525.5	-0.00042717	2.84011e-05		525.5	-0.00122985	1.95798e-08		525.5	6.27179e-05	1.35636e-47
526.5	0.119006	0.119592		526.5	0.0708097	0.0698455		526.5	0.0423844	0.0407517		526.5	0.00543096	0.00572606		526.5	0.000126332	2.79519e-05		526.5	-0.000179514	1.9005e-08		526.5	0.000538788	1.10897e-47
527.5	0.119005	0.119586		527.5	0.0703225	0.0697692		527.5	0.0406269	0.0406657		527.5	0.00587288	0.00569281		527.5	0.00106966	2.75097e-05		527.5	-0.00101031	1.84471e-08		527.5	-0.000510203	9.06696e-48
528.5	0.118648	0.11958		528.5	0.0699758	0.069693		528.5	0.0400781	0.0405799		528.5	0.00629888	0.00565975		528.5	-0.000110782	2.70745e-05		528.5	-0.000597549	1.79055e-08		528.5	6.10732e-05	7.41318e-48
529.5	0.118397	0.119575		529.5	0.0703381	0.0696168		529.5	0.0400596	0.0404943		529.5	0.00559283	0.00562689		529.5	-0.000204635	2.66462e-05		529.5	-0.00201868	1.73799e-08		529.5	0.000972458	6.06104e-48
530.5	0.120749	0.119569		530.5	0.0712272	0.0695408		530.5	0.040145	0.0404088		530.5	0.00591575	0.00559421		530.5	0.000544092	2.62247e-05		530.5	0.000531694	1.68697e-08		530.5	0.00113775	4.95553e-48
531.5	0.119907	0.119564		531.5	0.0696057	0.0694648		531.5	0.0412689	0.0403236		531.5	0.00456136	0.00556173		531.5	0.000234123	2.58099e-05		531.5	-0.00020582	1.63744e-08		531.5	-0.000720502	4.05166e-48
532.5	0.119204	0.119558		532.5	0.0710559	0.0693889		532.5	0.0406987	0.0402385		532.5	0.00634381	0.00552943		532.5	-0.000308221	2.54016e-05		532.5	0.000558847	1.58937e-08		532.5	-9.23112e-05	3.31265e-48
533.5	0.119409	0.119552		533.5	0.06991	0.0693131		533.5	0.0397031	0.0401536		533.5	0.00565604	0.00549733		533.5	0.000475374	2.49998e-05		533.5	-0.00125048	1.54271e-08		533.5	-4.98113e-05	2.70844e-48
534.5	0.119305	0.119547		534.5	0.0692183	0.0692373		534.5	0.040722	0.0400688		534.5	0.00410617	0.0054654		534.5	0.00108888	2.46043e-05		534.5	-0.000522648	1.49742e-08		534.5	0.000163976	2.21443e-48
535.5	0.118591	0.119541		535.5	0.0715761	0.0691617		535.5	0.0396692	0.0399843		535.5	0.00573869	0.00543367		535.5	0.00036522	2.42151e-05		535.5	-0.000314249	1.45346e-08		535.5	3.24362e-05	1.81052e-48
536.5	0.119339	0.119535		536.5	0.0703645	0.0690861		536.5	0.0405478	0.0398999		536.5	0.00562254	0.00540212		536.5	-0.00120746	2.3832e-05		536.5	-0.00121006	1.41079e-08		536.5	-0.000439624	1.48029e-48
537.5	0.118513	0.11953		537.5	0.0699982	0.0690106		537.5	0.0408091	0.0398157		537.5	0.00456475	0.00537075		537.5	-0.000428732	2.3455e-05		537.5	-0.000156218	1.36937e-08		537.5	8.27559e-05	1.21029e-48
538.5	0.119629	0.119524		538.5	0.0694156	0.0689352		538.5	0.0398876	0.0397317		538.5	0.00619494	0.00533956		538.5	-0.000448473	2.3084e-05		538.5	-0.000227514	1.32917e-08		538.5	0.00122954	9.89538e-49
539.5	0.120819	0.119519		539.5	0.069668	0.0688599		539.5	0.0408065	0.0396478		539.5	0.00602477	0.00530855		539.5	-0.000840947	2.27189e-05		539.5	-0.000997479	1.29015e-08		539.5	8.62147e-05	8.0905e-49
540.5	0.119167	0.119513		540.5	0.0689689	0.0687846		540.5	0.0417317	0.0395642		540.5	0.00493167	0.00527773		540.5	-0.00173939	2.23595e-05		540.5	-0.000393352	1.25228e-08		540.5	-9.98241e-05	6.61482e-49
541.5	0.118984	0.119507		541.5	0.069308	0.0687095		541.5	0.039899	0.0394807		541.5	0.00496257	0.00524708		541.5	-0.000618803	2.20058e-05		541.5	0.000673582	1.21551e-08		541.5	0.000850912	5.4083e-49
542.5	0.119499	0.119502		542.5	0.0688032	0.0686344		542.5	0.0397291	0.0393974		542.5	0.00454637	0.00521661		542.5	0.000298042	2.16577e-05		542.5	-0.00143816	1.17983e-08		542.5	-0.000219842	4.42185e-49
543.5	0.118791	0.119496		543.5	0.0686264	0.0685594		543.5	0.0400493	0.0393142		543.5	0.00565666	0.00518632		543.5	-0.000723497	2.13151e-05		543.5	-0.000121522	1.14519e-08		543.5	0.00161803	3.61532e-49
544.5	0.119736	0.11949		544.5	0.0668653	0.0684845		544.5	0.0398362	0.0392313		544.5	0.00458505	0.00515621		544.5	0.000211831	2.09779e-05		544.5	-0.000290361	1.11157e-08		544.5	0.000282442	2.9559e-49
545.5	0.118271	0.119485		545.5	0.0687277	0.0684096		545.5	0.0393088	0.0391485		545.5	0.00556742	0.00512627		545.5	-0.00126041	2.0646e-05		545.5	-0.000100507	1.07894e-08		545.5	-0.000537003	2.41675e-49
546.5	0.119317	0.119479		546.5	0.0693998	0.0683349		546.5	0.0390715	0.0390659		546.5	0.00487234	0.0050965		546.5	0.000605741	2.03194e-05		546.5	-0.000890999	1.04727e-08		546.5	-0.000256076	1.97595e-49
547.5	0.118302	0.119474		547.5	0.0687101	0.0682602		547.5	0.0382405	0.0389834		547.5	0.00447465	0.0050669		547.5	-0.000497954	1.9998e-05		547.5	-0.00011364	1.01652e-08		547.5	-0.000902555	1.61554e-49
548.5	0.119742	0.119468		548.5	0.0697384	0.0681856		548.5	0.0388484	0.0389012		548.5	0.00623678	0.00503748		548.5	0.000725753	1.96817e-05		548.5	-0.000288933	9.8668e-09		548.5	-0.000189589	1.32087e-49
549.5	0.118905	0.119462		549.5	0.0689896	0.0681111		549.5	0.0392898	0.0388191		549.5	0.00368067	0.00500823		549.5	-0.000500509	1.93703e-05		549.5	-0.00106382	9.57714e-09		549.5	-0.000448997	1.07995e-49
550.5	0.11931	0.119457		550.5	0.0690584	0.0680367		550.5	0.0389965	0.0387372		550.5	0.00455753	0.00497915		550.5	0.000276232	1.90639e-05		550.5	-0.000665919	9.29598e-09		550.5	0.000284574	8.82971e-50
551.5	0.119594	0.119451		551.5	0.0681799	0.0679623		551.5	0.0379815	0.0386554		551.5	0.00431369	0.00495024		551.5	-0.000197593	1.87623e-05		551.5	0.000464938	9.02308e-09		551.5	-0.000254757	7.2192e-50
552.5	0.119794	0.119446		552.5	0.0683989	0.0678881		552.5	0.0374744	0.0385739		552.5	0.0051414	0.00492149		552.5	0.000210233	1.84655e-05		552.5	-0.00152386	8.75819e-09		552.5	-0.000746408	5.90244e-50
553.5	0.119382	0.11944		553.5	0.0685392	0.0678139		553.5	0.0386289	0.0384925		553.5	0.00527904	0.00489291		553.5	0.000512061	1.81734e-05		553.5	-0.000620697	8.50107e-09		553.5	-0.00118138	4.82586e-50
554.5	0.118453	0.119434		554.5	0.0684965	0.0677398		554.5	0.039714	0.0384112		554.5	0.00504472	0.0048645		554.5	-0.000581664	1.7886e-05		554.5	-0.000556755	8.2515e-09		554.5	0.00027461	3.94564e-50
555.5	0.118603	0.119429		555.5	0.0682604	0.0676658		555.5	0.0395875	0.0383302		555.5	0.00368546	0.00483626		555.5	-0.000775111	1.7603e-05		555.5	-0.000307783	8.00926e-09		555.5	-0.000674722	3.22597e-50
556.5	0.118478	0.119423		556.5	0.0680107	0.0675918		556.5	0.0381499	0.0382493		556.5	0.00376058	0.00480817		556.5	0.000398651	1.73246e-05		556.5	-0.000944627	7.77413e-09		556.5	-0.000224552	2.63756e-50
557.5	0.118424	0.119417		557.5	0.0675876	0.067518		557.5	0.0376022	0.0381686		557.5	0.00366704	0.00478025		557.5	-0.000556903	1.70505e-05		557.5	-0.00133387	7.54591e-09		557.5	-5.54953e-05	2.15648e-50
558.5	0.119503	0.119412		558.5	0.0675839	0.0674442		558.5	0.0405846	0.038088		558.5	0.00448434	0.00475249		558.5	0.000975429	1.67808e-05		558.5	-0.000301592	7.32438e-09		558.5	0.00123033	1.76315e-50
559.5	0.119331	0.119406		559.5	0.0664686	0.0673705		559.5	0.0386852	0.0380077		559.5	0.00453116	0.0047249		559.5	0.000390959	1.65153e-05		559.5	0.000527667	7.10936e-09		559.5	-0.00082698	1.44156e-50
560.5	0.11829	0.119401		560.5	0.0672168	0.0672969		560.5	0.0393892	0.0379275		560.5	0.00406976	0.00469746		560.5	0.000196103	1.62541e-05		560.5	-0.00059556	6.90065e-09		560.5	-0.000142466	1.17862e-50
561.5	0.118957	0.119395		561.5	0.0679457	0.0672234		561.5	0.0380798	0.0378474		561.5	0.00372961	0.00467018		561.5	0.000194702	1.5997e-05		561.5	0.000114129	6.69806e-09		561.5	-0.00110085	9.63645e-51
562.5	0.119279	0.119389		562.5	0.0682527	0.0671499		562.5	0.0377886	0.0377676		562.5	0.00363945	0.00464307		562.5	-7.92373e-05	1.57439e-05		562.5	-0.000547715	6.50143e-09		562.5	-0.00126877	7.87879e-51
563.5	0.118175	0.119384		563.5	0.0672542	0.0670765		563.5	0.0382627	0.0376879		563.5	0.0038214	0.0046161		563.5	0.000281129	1.54949e-05		563.5	0.000281075	6.31056e-09		563.5	-0.000508045	6.44173e-51
564.5	0.118547	0.119378		564.5	0.0666524	0.0670032		564.5	0.0381652	0.0376083		564.5	0.00509013	0.0045893		564.5	-7.86681e-05	1.52498e-05		564.5	0.000627259	6.1253e-09		564.5	0.00104537	5.26678e-51
565.5	0.119356	0.119373		565.5	0.0673997	0.06693		565.5	0.0384203	0.037529		565.5	0.00301746	0.00456265		565.5	0.0012442	1.50085e-05		565.5	0.00189669	5.94548e-09		565.5	-6.05641e-05	4.30614e-51
566.5	0.118847	0.119367		566.5	0.0673606	0.0668569		566.5	0.0377492	0.0374498		566.5	0.00463919	0.00453616		566.5	0.000784473	1.47711e-05		566.5	-0.000624973	5.77094e-09		566.5	-0.000337974	3.52072e-51
567.5	0.11983	0.119361		567.5	0.0670347	0.0667838		567.5	0.0374451	0.0373707		567.5	0.00391324	0.00450982		567.5	0.0011699	1.45374e-05		567.5	0.000883787	5.60152e-09		567.5	-0.000852902	2.87855e-51
568.5	0.119207	0.119356		568.5	0.0663017	0.0667109		568.5	0.0372189	0.0372919		568.5	0.00402229	0.00448363		568.5	-0.000420588	1.43075e-05		568.5	0.000329192	5.43708e-09		568.5	0.000873981	2.35351e-51
569.5	0.119407	0.11935		569.5	0.0665916	0.066638		569.5	0.0372205	0.0372132		569.5	0.00434896	0.00445759		569.5	-0.000746188	1.40811e-05		569.5	-0.000336151	5.27746e-09		569.5	7.25502e-05	1.92424e-51
570.5	0.11915	0.119345		570.5	0.0670692	0.0665651		570.5	0.0374977	0.0371347		570.5	0.00318198	0.00443171		570.5	-0.00145329	1.38584e-05		570.5	0.000791735	5.12253e-09		570.5	-0.00068293	1.57327e-51
571.5	0.118946	0.119339		571.5	0.0664947	0.0664924		571.5	0.037404	0.0370563		571.5	0.00285465	0.00440598		571.5	0.000580927	1.36392e-05		571.5	-0.000681652	4.97215e-09		571.5	-0.000849118	1.28631e-51
572.5	0.118908	0.119333		572.5	0.0660261	0.0664198		572.5	0.037612	0.0369781		572.5	0.00305942	0.00438039		572.5	0.000255929	1.34234e-05		572.5	0.000539205	4.82618e-09		572.5	-0.00152465	1.05169e-51
573.5	0.119257	0.119328		573.5	0.0674453	0.0663472		573.5	0.0363538	0.0369001		573.5	0.00364341	0.00435496		573.5	-0.00046538	1.32111e-05		573.5	-7.39434e-05	4.6845e-09		573.5	-0.000718889	8.59865e-52
574.5	0.118015	0.119322		574.5	0.0661489	0.0662747		574.5	0.037919	0.0368222		574.5	0.00433512	0.00432967		574.5	-0.000400274	1.30021e-05		574.5	0.000931171	4.54697e-09		574.5	0.00133624	7.03029e-52
575.5	0.119231	0.119316		575.5	0.0664441	0.0662023		575.5	0.0376809	0.0367445		575.5	0.00434214	0.00430453		575.5	0.000236962	1.27964e-05		575.5	-0.000382996	4.41349e-09		575.5	0.000626305	5.74799e-52
576.5	0.120212	0.119311		576.5	0.0659601	0.0661299		576.5	0.0368011	0.036667		576.5	0.00325089	0.00427953		576.5	0.0007402	1.2594e-05		576.5	-0.000426797	4.28392e-09		576.5	0.0013022	4.69958e-52
577.5	0.119376	0.119305		577.5	0.0648272	0.0660577		577.5	0.0374168	0.0365896		577.5	0.00390194	0.00425468		577.5	-0.000177282	1.23948e-05		577.5	-8.69275e-05	4.15815e-09		577.5	0.000137857	3.84239e-52
578.5	0.119934	0.1193		578.5	0.0661536	0.0659855		578.5	0.0366964	0.0365124		578.5	0.0027553	0.00422997		578.5	-0.001005	1.21987e-05		578.5	-0.000613423	4.03608e-09		578.5	-0.00141561	3.14155e-52
579.5	0.120013	0.119294		579.5	0.0659679	0.0659134		579.5	0.0367545	0.0364353		579.5	0.00264091	0.00420541		579.5	-0.0014239	1.20057e-05		579.5	-0.00023127	3.9176e-09		579.5	-0.000293113	2.56855e-52
580.5	0.119478	0.119288		580.5	0.067423	0.0658413		580.5	0.0369172	0.0363584		580.5	0.00336257	0.00418099		580.5	-0.000679801	1.18158e-05		580.5	0.000582606	3.80259e-09		580.5	-0.000118176	2.10005e-52
581.5	0.118846	0.119283		581.5	0.0665832	0.0657694		581.5	0.0365758	0.0362817		581.5	0.00398671	0.00415671		581.5	0.000413013	1.16289e-05		581.5	0.000296474	3.69095e-09		581.5	-0.00077143	1.71701e-52
582.5	0.117849	0.119277		582.5	0.0665569	0.0656975		582.5	0.0364862	0.0362052		582.5	0.00450796	0.00413258		582.5	-0.00013823	1.14449e-05		582.5	-0.000482873	3.5826e-09		582.5	-0.000822637	1.40383e-52
583.5	0.118295	0.119272		583.5	0.0661652	0.0656257		583.5	0.0391435	0.0361288		583.5	0.00292068	0.00410858		583.5	0.000493418	1.12639e-05		583.5	0.000494019	3.47742e-09		583.5	-0.00178263	1.14778e-52
584.5	0.119347	0.119266		584.5	0.0659304	0.065554		584.5	0.0360003	0.0360525		584.5	0.00321051	0.00408472		584.5	-0.00142289	1.10857e-05		584.5	0.00146814	3.37533e-09		584.5	0.000536644	9.38429e-53
585.5	0.11844	0.11926		585.5	0.0652077	0.0654824		585.5	0.0385236	0.0359764		585.5	0.0037463	0.004061		585.5	-0.0013181	1.09104e-05		585.5	-1.02075e-05	3.27624e-09		585.5	0.000356274	7.67263e-53
586.5	0.118317	0.119255		586.5	0.0649125	0.0654109		586.5	0.036969	0.0359005		586.5	0.00350909	0.00403742		586.5	-0.00105845	1.07378e-05		586.5	0.000629516	3.18006e-09		586.5	0.000653274	6.27317e-53
587.5	0.118345	0.119249		587.5	0.0666126	0.0653394		587.5	0.0360743	0.0358248		587.5	0.0010536	0.00401398		587.5	-0.000396387	1.05679e-05		587.5	0.00147847	3.08671e-09		587.5	-0.000391136	5.12896e-53
588.5	0.118393	0.119244		588.5	0.0649932	0.065268		588.5	0.0368	0.0357492		588.5	0.00359613	0.00399067		588.5	0.000246553	1.04007e-05		588.5	0.000802308	2.99609e-09		588.5	-0.000881133	4.19346e-53
589.5	0.118501	0.119238		589.5	0.0647627	0.0651967		589.5	0.0377182	0.0356737		589.5	0.00274004	0.0039675		589.5	-0.000560643	1.02362e-05		589.5	-0.000761591	2.90813e-09		589.5	0.000789917	3.42859e-53
590.5	0.118714	0.119232		590.5	0.0659637	0.0651254		590.5	0.0361759	0.0355984		590.5	0.00270934	0.00394446		590.5	-0.000957965	1.00743e-05		590.5	0.00058514	2.82276e-09		590.5	0.000863645	2.80323e-53
591.5	0.118266	0.119227		591.5	0.0653118	0.0650543		591.5	0.035678	0.0355233		591.5	0.00460333	0.00392155		591.5	4.12433e-05	9.91492e-06		591.5	0.000342737	2.73989e-09		591.5	-0.00012242	2.29193e-53
592.5	0.118887	0.119221		592.5	0.0649285	0.0649832		592.5	0.0346262	0.0354484		592.5	0.00326171	0.00389878		592.5	0.00116295	9.75808e-06		592.5	0.00110289	2.65945e-09		592.5	0.000659583	1.87389e-53
593.5	0.119593	0.119216		593.5	0.0650703	0.0649122		593.5	0.036251	0.0353736		593.5	0.00431027	0.00387614		593.5	0.000362275	9.60372e-06		593.5	0.00206228	2.58138e-09		593.5	1.75509e-05	1.5321e-53
594.5	0.119191	0.11921		594.5	0.0652051	0.0648412		594.5	0.0368284	0.0352989		594.5	0.00204385	0.00385364		594.5	0.00063364	9.4518e-06		594.5	0.000760631	2.5056e-09		594.5	0.000146369	1.25265e-53
595.5	0.119176	0.119204		595.5	0.064079	0.0647704		595.5	0.0362337	0.0352244		595.5	0.00227288	0.00383126		595.5	0.00105027	9.30228e-06		595.5	0.00211803	2.43204e-09		595.5	0.000116089	1.02417e-53
596.5	0.119391	0.119199		596.5	0.0645964	0.0646996		596.5	0.0367319	0.0351501		596.5	0.00250199	0.00380901		596.5	-6.9688e-05	9.15513e-06		596.5	6.93063e-05	2.36064e-09		596.5	-0.000812004	8.37365e-54
597.5	0.120061	0.119193		597.5	0.0650685	0.0646289		597.5	0.0377803	0.0350759		597.5	0.00468204	0.00378689		597.5	0.000371205	9.01031e-06		597.5	0.00043071	2.29134e-09		597.5	0.00110157	6.84633e-54
598.5	0.118353	0.119188		598.5	0.0660502	0.0645583		598.5	0.0359941	0.0350019		598.5	0.00350188	0.0037649		598.5	0.00106018	8.86777e-06		598.5	0.00075557	2.22407e-09		598.5	-0.000917818	5.59758e-54
599.5	0.119161	0.119182		599.5	0.0653933	0.0644878		599.5	0.0363329	0.034928		599.5	0.00393469	0.00374304		599.5	0.000435462	8.7275e-06		599.5	0.000794504	2.15878e-09		599.5	0.000472561	4.5766e-54
600.5	0.118848	0.119176		600.5	0.065336	0.0644173		600.5	0.0357236	0.0348543		600.5	0.00242332	0.00372131		600.5	0.000617795	8.58944e-06		600.5	0.00172001	2.09541e-09		600.5	-0.00149953	3.74185e-54
601.5	0.118703	0.119171		601.5	0.0648165	0.0643469		601.5	0.035689	0.0347808		601.5	0.00185427	0.0036997		601.5	0.000280087	8.45356e-06		601.5	0.00140809	2.03389e-09		601.5	-0.0010637	3.05935e-54
602.5	0.118913	0.119165		602.5	0.0645438	0.0642766		602.5	0.0346329	0.0347074		602.5	0.00204072	0.00367822		602.5	0.00128233	8.31984e-06		602.5	0.000185093	1.97418e-09		602.5	-0.000843085	2.50133e-54
603.5	0.118201	0.11916		603.5	0.0642225	0.0642063		603.5	0.0347366	0.0346342		603.5	0.00225163	0.00365686		603.5	-0.000271086	8.18823e-06		603.5	0.00042041	1.91623e-09		603.5	0.000542513	2.0451e-54
604.5	0.119296	0.119154		604.5	0.065116	0.0641362		604.5	0.0347821	0.0345611		604.5	0.00273707	0.00363562		604.5	0.000406257	8.0587e-06		604.5	0.000862199	1.85997e-09		604.5	-0.000347269	1.67208e-54
605.5	0.118441	0.119148		605.5	0.0646929	0.0640661		605.5	0.0363414	0.0344881		605.5	0.00354777	0.00361451		605.5	0.000153444	7.93122e-06		605.5	0.000864896	1.80537e-09		605.5	-0.000268943	1.3671e-54
606.5	0.119307	0.119143		606.5	0.0631024	0.0639961		606.5	0.0346583	0.0344154		606.5	0.00224571	0.00359352		606.5	0.000345169	7.80576e-06		606.5	0.000548736	1.75237e-09		606.5	-0.000511248	1.11775e-54
607.5	0.119214	0.119137		607.5	0.0630784	0.0639262		607.5	0.0348027	0.0343427		607.5	0.00378782	0.00357266		607.5	0.000245434	7.68228e-06		607.5	0.00137035	1.70092e-09		607.5	0.000537387	9.13872e-55
608.5	0.119171	0.119132		608.5	0.0642375	0.0638563		608.5	0.0343875	0.0342703		608.5	0.00359001	0.00355191		608.5	0.00015427	7.56076e-06		608.5	0.00109973	1.65099e-09		608.5	7.43466e-05	7.47185e-55
609.5	0.119894	0.119126		609.5	0.0640503	0.0637865		609.5	0.0349398	0.034198		609.5	0.00351534	0.00353129		609.5	0.000536707	7.44115e-06		609.5	0.00161673	1.60252e-09		609.5	-0.000420282	6.10901e-55
610.5	0.11912	0.11912		610.5	0.0643144	0.0637168		610.5	0.0335903	0.0341258		610.5	0.00240471	0.00351078		610.5	0.000618656	7.32344e-06		610.5	0.000901611	1.55547e-09		610.5	0.000549906	4.99475e-55
611.5	0.118383	0.119115		611.5	0.0647026	0.0636472		611.5	0.035084	0.0340538		611.5	0.00216454	0.00349039		611.5	0.0010286	7.20759e-06		611.5	-0.00105694	1.50981e-09		611.5	0.0005034	4.08373e-55
612.5	0.119217	0.119109		612.5	0.0636113	0.0635777		612.5	0.0336214	0.0339819		612.5	0.00226889	0.00347013		612.5	0.000226249	7.09358e-06		612.5	0.000371281	1.46549e-09		612.5	-0.000396103	3.33887e-55
613.5	0.11834	0.119104		613.5	0.0625765	0.0635082		613.5	0.0343763	0.0339102		613.5	0.00266933	0.00344998		613.5	0.000720527	6.98137e-06		613.5	-0.000266596	1.42246e-09		613.5	-0.000183342	2.72987e-55
614.5	0.118986	0.119098		614.5	0.0640599	0.0634388		614.5	0.0347747	0.0338386		614.5	0.00422514	0.00342994		614.5	-0.000601256	6.87093e-06		614.5	-0.000556926	1.3807e-09		614.5	-0.000343369	2.23195e-55
615.5	0.119221	0.119092		615.5	0.0627573	0.0633695		615.5	0.0356052	0.0337672		615.5	0.0025504	0.00341003		615.5	-0.000194767	6.76224e-06		615.5	0.000373809	1.34017e-09		615.5	-0.000618439	1.82485e-55
616.5	0.118964	0.119087		616.5	0.0644111	0.0633002		616.5	0.0342957	0.033696		616.5	0.00243618	0.00339022		616.5	-0.000133073	6.65527e-06		616.5	-0.001825	1.30083e-09		616.5	-0.00059808	1.49201e-55
617.5	0.119166	0.119081		617.5	0.0646369	0.0632311		617.5	0.034703	0.0336249		617.5	0.00386251	0.00337054		617.5	0.00137922	6.54999e-06		617.5	0.00023018	1.26264e-09		617.5	0.00156499	1.21987e-55
618.5	0.120119	0.119076		618.5	0.063824	0.063162		618.5	0.0335761	0.0335539		618.5	0.00319792	0.00335097		618.5	-3.38709e-05	6.44638e-06		618.5	-0.0016805	1.22557e-09		618.5	-0.000252137	9.9737e-56
619.5	0.119466	0.11907		619.5	0.0631682	0.063093		619.5	0.0339519	0.0334831		619.5	0.0032836	0.00333151		619.5	0.00145988	6.3444e-06		619.5	-0.00147249	1.18959e-09		619.5	0.000427858	8.15453e-56
620.5	0.119583	0.119064		620.5	0.0626304	0.063024		620.5	0.0332827	0.0334125		620.5	0.00238398	0.00331216		620.5	-0.000282841	6.24404e-06		620.5	0.000339496	1.15467e-09		620.5	0.00141763	6.66718e-56
621.5	0.119143	0.119059		621.5	0.0622847	0.0629552		621.5	0.0345781	0.033342		621.5	0.00283849	0.00329293		621.5	0.000642407	6.14527e-06		621.5	0.000201306	1.12077e-09		621.5	-6.1402e-05	5.45111e-56
622.5	0.118526	0.119053		622.5	0.0634976	0.0628864		622.5	0.0344388	0.0332716		622.5	0.00258014	0.00327381		622.5	0.00085392	6.04806e-06		622.5	-0.00128174	1.08787e-09		622.5	-8.87103e-05	4.45684e-56
623.5	0.117998	0.119048		623.5	0.0631484	0.0628176		623.5	0.0340856	0.0332014		623.5	0.00359574	0.0032548		623.5	0.000705485	5.95238e-06		623.5	0.000508558	1.05593e-09		623.5	0.000123969	3.64393e-56
624.5	0.11882	0.119042		624.5	0.0627834	0.062749		624.5	0.0341005	0.0331313		624.5	0.00252587	0.0032359		624.5	0.000593585	5.85823e-06		624.5	0.000326984	1.02493e-09		624.5	-0.000153941	2.97929e-56
625.5	0.118065	0.119036		625.5	0.0631421	0.0626804		625.5	0.0341289	0.0330614		625.5	0.00278262	0.00321711		625.5	0.00154811	5.76555e-06		625.5	0.000122912	9.94843e-10		625.5	0.0002876	2.43588e-56
626.5	0.119398	0.119031		626.5	0.0612483	0.062612		626.5	0.0329844	0.0329916		626.5	0.00324144	0.00319843		626.5	0.000401916	5.67435e-06		626.5	-0.00103694	9.65637e-10		626.5	0.000192401	1.99158e-56
627.5	0.118779	0.119025		627.5	0.0611553	0.0625435		627.5	0.0343545	0.032922		627.5	0.00106907	0.00317986		627.5	-0.000227784	5.58459e-06		627.5	0.000148615	9.37289e-10		627.5	0.000930582	1.62833e-56
628.5	0.118685	0.11902		628.5	0.062346	0.0624752		628.5	0.0338569	0.0328526		628.5	0.00219185	0.00316139		628.5	0.00027547	5.49625e-06		628.5	0.000288292	9.09773e-10		628.5	0.000840172	1.33133e-56
629.5	0.117874	0.119014		629.5	0.0615826	0.0624069		629.5	0.0338659	0.0327832		629.5	0.00180304	0.00314303		629.5	0.000475866	5.4093e-06		629.5	-0.000536028	8.83065e-10		629.5	0.000136978	1.0885e-56
630.5	0.118043	0.119008		630.5	0.0607845	0.0623387		630.5	0.0333056	0.032714		630.5	0.00271502	0.00312478		630.5	0.000243031	5.32373e-06		630.5	-0.000251469	8.5714e-10		630.5	0.00107617	8.89959e-57
631.5	0.11866	0.119003		631.5	0.0625038	0.0622706		631.5	0.0328477	0.032645		631.5	0.00208981	0.00310664		631.5	-0.000407696	5.23952e-06		631.5	0.000559884	8.31977e-10		631.5	0.00121636	7.27634e-57
632.5	0.119063	0.118997		632.5	0.0623597	0.0622026		632.5	0.0336674	0.0325761		632.5	0.00393244	0.0030886		632.5	0.000383276	5.15664e-06		632.5	-0.000921967	8.07553e-10		632.5	-0.000130199	5.94916e-57
633.5	0.118607	0.118992		633.5	0.0625679	0.0621346		633.5	0.0326099	0.0325074		633.5	0.00326381	0.00307066		633.5	-0.000280639	5.07506e-06		633.5	-0.000302349	7.83845e-10		633.5	0.000816399	4.86405e-57
634.5	0.118963	0.118986		634.5	0.0615965	0.0620667		634.5	0.0331388	0.0324388		634.5	0.00268483	0.00305283		634.5	-2.19674e-05	4.99478e-06		634.5	0.00080497	7.60834e-10		634.5	0.00152872	3.97687e-57
635.5	0.118804	0.11898		635.5	0.062538	0.0619989		635.5	0.03411	0.0323703		635.5	0.00135377	0.00303511		635.5	0.000691936	4.91577e-06		635.5	0.000406958	7.38498e-10		635.5	0.0012751	3.2515e-57
636.5	0.117967	0.118975		636.5	0.0619138	0.0619311		636.5	0.0326808	0.032302		636.5	0.00224783	0.00301748		636.5	0.000564699	4.83801e-06		636.5	-0.00047949	7.16818e-10		636.5	0.000258695	2.65844e-57
637.5	0.119711	0.118969		637.5	0.0618457	0.0618635		637.5	0.0323245	0.0322339		637.5	0.00362013	0.00299996		637.5	0.000923744	4.76148e-06		637.5	0.000391622	6.95774e-10		637.5	0.000644252	2.17355e-57
638.5	0.118094	0.118964		638.5	0.0619521	0.0617959		638.5	0.0329306	0.0321658		638.5	0.00146438	0.00298254		638.5	0.000709496	4.68616e-06		638.5	-0.00133874	6.75348e-10		638.5	-7.27155e-05	1.7771e-57
639.5	0.118793	0.118958		639.5	0.0609348	0.0617283		639.5	0.033576	0.032098		639.5	0.00226733	0.00296522		639.5	0.000799704	4.61203e-06		639.5	1.26104e-05	6.55522e-10		639.5	-0.000300724	1.45296e-57
640.5	0.118484	0.118952		640.5	0.0629586	0.0616609		640.5	0.0320827	0.0320302		640.5	0.00321478	0.002948		640.5	0.000547029	4.53907e-06		640.5	-0.00103303	6.36277e-10		640.5	0.000517789	1.18795e-57
641.5	0.118611	0.118947		641.5	0.0606861	0.0615935		641.5	0.0323244	0.0319626		641.5	0.0018006	0.00293088		641.5	0.000576199	4.46727e-06		641.5	-0.000871093	6.17598e-10		641.5	-0.000651786	9.71272e-58
642.5	0.118775	0.118941		642.5	0.0618741	0.0615262		642.5	0.0332127	0.0318952		642.5	0.00162631	0.00291387		642.5	-0.000438145	4.3966e-06		642.5	5.94977e-05	5.99467e-10		642.5	-4.55472e-05	7.94115e-58
643.5	0.118005	0.118936		643.5	0.0605151	0.061459		643.5	0.0316404	0.0318279		643.5	0.00167518	0.00289694		643.5	-0.00068699	4.32705e-06		643.5	0.000595495	5.81869e-10		643.5	-9.09061e-05	6.49271e-58
644.5	0.118517	0.11893		644.5	0.0611732	0.0613918		644.5	0.0319187	0.0317607		644.5	0.00250589	0.00288012		644.5	-0.000613761	4.2586e-06		644.5	0.000739659	5.64787e-10		644.5	0.000545187	5.30847e-58
645.5	0.118963	0.118924		645.5	0.0616534	0.0613247		645.5	0.0325286	0.0316937		645.5	0.00205554	0.0028634		645.5	-0.000565293	4.19124e-06		645.5	-0.000595759	5.48206e-10		645.5	0.000249598	4.34022e-58
646.5	0.118049	0.118919		646.5	0.0620351	0.0612577		646.5	0.0336241	0.0316268		646.5	0.00208316	0.00284677		646.5	0.000282746	4.12494e-06		646.5	-6.87683e-05	5.32112e-10		646.5	-0.00082376	3.54858e-58
647.5	0.117926	0.118913		647.5	0.0611342	0.0611908		647.5	0.0324005	0.0315601		647.5	0.00247897	0.00283024		647.5	-0.000543982	4.05968e-06		647.5	-0.000441403	5.16491e-10		647.5	0.000256468	2.90133e-58
648.5	0.118736	0.118908		648.5	0.0608479	0.0611239		648.5	0.0333193	0.0314935		648.5	0.0019999	0.00281381		648.5	0.000440987	3.99547e-06		648.5	-0.000969485	5.01328e-10		648.5	0.000197327	2.37214e-58
649.5	0.119302	0.118902		649.5	0.0621282	0.0610571		649.5	0.0324535	0.031427		649.5	0.00226984	0.00279747		649.5	0.000278012	3.93226e-06		649.5	-0.00036631	4.86611e-10		649.5	0.0013817	1.93947e-58
650.5	0.118521	0.118896		650.5	0.0607257	0.0609904		650.5	0.0315991	0.0313607		650.5	0.00203773	0.00278122		650.5	0.000234213	3.87006e-06		650.5	0.00046724	4.72325e-10		650.5	0.000910821	1.58572e-58
651.5	0.118683	0.118891		651.5	0.0610776	0.0609238		651.5	0.0323645	0.0312945		651.5	0.002169	0.00276507		651.5	0.000390516	3.80884e-06		651.5	-0.00135664	4.58459e-10		651.5	-0.000122653	1.29649e-58
652.5	0.119174	0.118885		652.5	0.0606681	0.0608572		652.5	0.0332216	0.0312285		652.5	0.00229021	0.00274902		652.5	0.000114654	3.74859e-06		652.5	-0.000107047	4.45e-10		652.5	-0.000563861	1.06001e-58
653.5	0.119236	0.11888		653.5	0.0607552	0.0607907		653.5	0.0315976	0.0311626		653.5	0.00276996	0.00273305		653.5	-0.000451739	3.68929e-06		653.5	-0.00145094	4.31936e-10		653.5	-0.00145561	8.66671e-59
654.5	0.117835	0.118874		654.5	0.0605342	0.0607243		654.5	0.0318588	0.0310968		654.5	0.00226348	0.00271718		654.5	-0.000205369	3.63093e-06		654.5	-0.00020619	4.19256e-10		654.5	0.000175806	7.08593e-59
655.5	0.118904	0.118869		655.5	0.0599216	0.0606579		655.5	0.0322649	0.0310312		655.5	0.000633375	0.00270141		655.5	-0.000481041	3.57349e-06		655.5	-0.0010611	4.06947e-10		655.5	-0.00134307	5.79348e-59
656.5	0.118662	0.118863		656.5	0.0607138	0.0605917		656.5	0.0319065	0.0309657		656.5	0.00223064	0.00268572		656.5	0.000659669	3.51696e-06		656.5	0.00104294	3.95001e-10		656.5	-0.00143796	4.73677e-59
657.5	0.118154	0.118857		657.5	0.060369	0.0605254		657.5	0.0318472	0.0309004		657.5	0.00165379	0.00267012		657.5	-1.94989e-05	3.46133e-06		657.5	-0.000242315	3.83405e-10		657.5	-0.000859471	3.8728e-59
658.5	0.118626	0.118852		658.5	0.0613815	0.0604593		658.5	0.0319006	0.0308352		658.5	0.00145598	0.00265462		658.5	0.000450855	3.40657e-06		658.5	-0.00132104	3.72149e-10		658.5	0.000187463	3.16642e-59
659.5	0.11955	0.118846		659.5	0.059662	0.0603932		659.5	0.0320161	0.0307701		659.5	0.00185685	0.00263921		659.5	0.000708116	3.35269e-06		659.5	-0.00185564	3.61224e-10		659.5	-0.000263892	2.58887e-59
660.5	0.118748	0.118841		660.5	0.0608818	0.0603273		660.5	0.0318965	0.0307052		660.5	0.00221907	0.00262388		660.5	0.000343517	3.29965e-06		660.5	-0.000465312	3.50619e-10		660.5	-0.00157947	2.11667e-59
661.5	0.117789	0.118835		661.5	0.0607582	0.0602613		661.5	0.0317703	0.0306404		661.5	0.00176124	0.00260864		661.5	-0.000959766	3.24745e-06		661.5	-0.000947069	3.40326e-10		661.5	0.000736323	1.7306e-59
662.5	0.11887	0.118829		662.5	0.0601601	0.0601955		662.5	0.0305801	0.0305757		662.5	0.00240548	0.0025935		662.5	1.74798e-05	3.19608e-06		662.5	-0.00132789	3.30335e-10		662.5	0.000989702	1.41494e-59
663.5	0.118874	0.118824		663.5	0.0605103	0.0601297		663.5	0.0326677	0.0305112		663.5	0.00351592	0.00257844		663.5	0.000492743	3.14553e-06		663.5	0.000336955	3.20637e-10		663.5	0.000947847	1.15686e-59
664.5	0.119523	0.118818		664.5	0.0617626	0.060064		664.5	0.0321915	0.0304468		664.5	0.00100157	0.00256346		664.5	0.0011042	3.09577e-06		664.5	-0.00183963	3.11224e-10		664.5	5.73135e-05	9.45856e-60
665.5	0.118416	0.118813		665.5	0.0608814	0.0599984		665.5	0.0307904	0.0303826		665.5	0.00149279	0.00254858		665.5	0.000953482	3.0468e-06		665.5	-0.000489481	3.02088e-10		665.5	0.000850012	7.73335e-60
666.5	0.118084	0.118807		666.5	0.0606828	0.0599328		666.5	0.0310481	0.0303185		666.5	0.000942651	0.00253378		666.5	0.000616732	2.9986e-06		666.5	-0.000418189	2.93219e-10		666.5	0.00150523	6.32282e-60
667.5	0.119161	0.118802		667.5	0.0588413	0.0598673		667.5	0.0306441	0.0302545		667.5	0.00119468	0.00251907		667.5	-0.00087415	2.95116e-06		667.5	-7.2156e-05	2.84611e-10		667.5	-0.00150006	5.16956e-60
668.5	0.118875	0.118796		668.5	0.0610333	0.0598019		668.5	0.0305367	0.0301906		668.5	0.00124851	0.00250444		668.5	0.000278507	2.90448e-06		668.5	0.000256532	2.76256e-10		668.5	0.00041395	4.22665e-60
669.5	0.119101	0.11879		669.5	0.0605997	0.0597366		669.5	0.0312245	0.0301269		669.5	0.00162799	0.0024899		669.5	-0.000254226	2.85853e-06		669.5	-0.00154537	2.68146e-10		669.5	0.000308606	3.45572e-60
670.5	0.11829	0.118785		670.5	0.0606143	0.0596713		670.5	0.0318884	0.0300634		670.5	0.00235538	0.00247544		670.5	-1.03464e-05	2.81332e-06		670.5	-0.00165107	2.60274e-10		670.5	0.000231202	2.82541e-60
671.5	0.118007	0.118779		671.5	0.0604227	0.0596061		671.5	0.0308922	0.0299999		671.5	0.00365681	0.00246106		671.5	0.000813673	2.76881e-06		671.5	0.000111575	2.52633e-10		671.5	-0.000190058	2.31007e-60
672.5	0.118476	0.118774		672.5	0.0585186	0.0595409		672.5	0.0293515	0.0299366		672.5	0.00292231	0.00244677		672.5	0.000126075	2.72501e-06		672.5	-0.000521224	2.45216e-10		672.5	0.000216524	1.88872e-60
673.5	0.119359	0.118768		673.5	0.0593838	0.0594759		673.5	0.0283514	0.0298734		673.5	0.00205465	0.00243257		673.5	0.000241428	2.68191e-06		673.5	-0.00125722	2.38017e-10		673.5	0.000134379	1.54422e-60
674.5	0.117502	0.118762		674.5	0.0603369	0.0594109		674.5	0.031461	0.0298104		674.5	0.00181672	0.00241844		674.5	0.000107977	2.63948e-06		674.5	-0.00127404	2.3103e-10		674.5	0.000313161	1.26256e-60
675.5	0.118662	0.118757		675.5	0.0592901	0.059346		675.5	0.0303136	0.0297475		675.5	0.00156024	0.0024044		675.5	5.26681e-05	2.59773e-06		675.5	-0.00105608	2.24247e-10		675.5	-0.000392962	1.03228e-60
676.5	0.117073	0.118751		676.5	0.0594021	0.0592811		676.5	0.030201	0.0296847		676.5	0.00036114	0.00239043		676.5	0.000134776	2.55664e-06		676.5	-0.00136738	2.17664e-10		676.5	0.000824181	8.43992e-61
677.5	0.118379	0.118746		677.5	0.0597408	0.0592164		677.5	0.0314324	0.0296221		677.5	0.00246936	0.00237655		677.5	-0.000140426	2.51619e-06		677.5	-0.000423113	2.11274e-10		677.5	-0.00149828	6.90051e-61
678.5	0.118984	0.11874		678.5	0.0592029	0.0591517		678.5	0.0306137	0.0295596		678.5	0.0015638	0.00236275		678.5	-0.000877222	2.47639e-06		678.5	-0.00129726	2.05072e-10		678.5	0.000442499	5.64188e-61
679.5	0.117027	0.118735		679.5	0.0580027	0.059087		679.5	0.0297214	0.0294972		679.5	0.00161618	0.00234903		679.5	-0.00132544	2.43722e-06		679.5	-0.000897695	1.99051e-10		679.5	0.000533036	4.61282e-61
680.5	0.118462	0.118729		680.5	0.0596976	0.0590225		680.5	0.0311173	0.029435		680.5	0.00076438	0.00233539		680.5	-0.000550163	2.39866e-06		680.5	-0.00148755	1.93208e-10		680.5	-0.0009459	3.77146e-61
681.5	0.117419	0.118723		681.5	0.0594495	0.058958		681.5	0.0301286	0.0293728		681.5	0.000410373	0.00232183		681.5	0.00124172	2.36072e-06		681.5	-0.000657282	1.87536e-10		681.5	-0.000663161	3.08356e-61
682.5	0.117985	0.118718		682.5	0.0580064	0.0588935		682.5	0.0305397	0.0293109		682.5	0.00227816	0.00230835		682.5	0.000203479	2.32337e-06		682.5	-0.00121087	1.8203e-10		682.5	0.000342183	2.52113e-61
683.5	0.118045	0.118712		683.5	0.0613857	0.0588292		683.5	0.0299067	0.029249		683.5	0.00266263	0.00229495		683.5	0.00023292	2.28662e-06		683.5	-0.000339477	1.76686e-10		683.5	0.000232672	2.06129e-61
684.5	0.118876	0.118707		684.5	0.0586374	0.0587649		684.5	0.0301925	0.0291873		684.5	0.000615713	0.00228162		684.5	-0.00017627	2.25045e-06		684.5	-0.000186708	1.71499e-10		684.5	-0.00032444	1.68531e-61
685.5	0.118945	0.118701		685.5	0.0597161	0.0587007		685.5	0.0302902	0.0291257		685.5	0.00172015	0.00226837		685.5	0.000585524	2.21485e-06		685.5	-0.000374409	1.66465e-10		685.5	0.00125612	1.37792e-61
686.5	0.11942	0.118695		686.5	0.058866	0.0586365		686.5	0.029393	0.0290642		686.5	0.00198562	0.0022552		686.5	-7.39829e-05	2.17981e-06		686.5	-0.000536081	1.61578e-10		686.5	-0.00017583	1.12659e-61
687.5	0.119413	0.11869		687.5	0.0592035	0.0585725		687.5	0.0302364	0.0290029		687.5	0.000980562	0.0022421		687.5	0.000823157	2.14533e-06		687.5	-0.000377345	1.56834e-10		687.5	3.69565e-05	9.21105e-62
688.5	0.117995	0.118684		688.5	0.0572934	0.0585085		688.5	0.0302742	0.0289417		688.5	0.00172485	0.00222908		688.5	-0.00102687	2.1114e-06		688.5	0.000300348	1.5223e-10		688.5	-2.15028e-05	7.53099e-62
689.5	0.118618	0.118679		689.5	0.0585736	0.0584445		689.5	0.0296993	0.0288806		689.5	0.00200546	0.00221614		689.5	0.000999461	2.078e-06		689.5	-0.00119113	1.47761e-10		689.5	-0.00113957	6.15736e-62
690.5	0.117783	0.118673		690.5	0.0578251	0.0583807		690.5	0.0303096	0.0288197		690.5	0.00208571	0.00220327		690.5	-0.000498653	2.04512e-06		690.5	0.000236689	1.43423e-10		690.5	0.000574754	5.03428e-62
691.5	0.118325	0.118668		691.5	0.0590295	0.0583169		691.5	0.0299029	0.0287589		691.5	0.00239533	0.00219048		691.5	0.000184185	2.01277e-06		691.5	-0.00140681	1.39213e-10		691.5	2.52939e-05	4.11605e-62
692.5	0.117936	0.118662		692.5	0.0575038	0.0582532		692.5	0.0292659	0.0286982		692.5	0.00195243	0.00217776		692.5	-0.00023715	1.98093e-06		692.5	-0.000947066	1.35126e-10		692.5	-0.000407414	3.3653e-62
693.5	0.118114	0.118656		693.5	0.058904	0.0581895		693.5	0.0296463	0.0286376		693.5	0.00274271	0.00216511		693.5	0.000551634	1.9496e-06		693.5	-6.61757e-05	1.31159e-10		693.5	-6.09205e-05	2.75148e-62
694.5	0.1182	0.118651		694.5	0.0580652	0.0581259		694.5	0.028018	0.0285772		694.5	0.00105839	0.00215254		694.5	0.000135618	1.91876e-06		694.5	-0.000531198	1.27308e-10		694.5	-0.00178636	2.24962e-62
695.5	0.117459	0.118645		695.5	0.0586075	0.0580624		695.5	0.0286691	0.0285169		695.5	0.00159271	0.00214004		695.5	-4.93579e-05	1.8884e-06		695.5	0.000135199	1.23571e-10		695.5	-0.000139211	1.8393e-62
696.5	0.119801	0.11864		696.5	0.0562589	0.057999		696.5	0.0291775	0.0284567		696.5	0.00185266	0.00212761		696.5	-0.000274126	1.85853e-06		696.5	0.000759357	1.19943e-10		696.5	-0.000428511	1.50382e-62
697.5	0.118485	0.118634		697.5	0.0572157	0.0579356		697.5	0.0281209	0.0283967		697.5	0.00276943	0.00211526		697.5	3.86909e-05	1.82913e-06		697.5	-0.000760065	1.16422e-10		697.5	0.000462787	1.22952e-62
698.5	0.118248	0.118628		698.5	0.0566975	0.0578723		698.5	0.0305094	0.0283367		698.5	0.000798523	0.00210298		698.5	0.00095407	1.8002e-06		698.5	-1.36558e-05	1.13004e-10		698.5	0.000335376	1.00526e-62
699.5	0.11947	0.118623		699.5	0.0573117	0.057809		699.5	0.0297474	0.0282769		699.5	0.00155698	0.00209077		699.5	0.000431465	1.77172e-06		699.5	-0.000437274	1.09687e-10		699.5	0.000743456	8.21907e-63
700.5	0.118962	0.118617		700.5	0.058133	0.0577459		700.5	0.0289504	0.0282173		700.5	0.00148084	0.00207863		700.5	5.24558e-05	1.74369e-06		700.5	-0.00128216	1.06467e-10		700.5	-4.4177e-06	6.71994e-63
701.5	0.116394	0.118612		701.5	0.0572723	0.0576828		701.5	0.0289508	0.0281577		701.5	0.00178328	0.00206656		701.5	8.52298e-05	1.71611e-06		701.5	-0.00193735	1.03341e-10		701.5	0.00132366	5.49425e-63
702.5	0.118565	0.118606		702.5	0.0569099	0.0576197		702.5	0.0289211	0.0280983		702.5	0.000540109	0.00205456		702.5	0.000526481	1.68896e-06		702.5	-0.000952438	1.00307e-10		702.5	0.000462249	4.49212e-63
703.5	0.117143	0.118601		703.5	0.0578516	0.0575568		703.5	0.0284914	0.028039		703.5	0.000842717	0.00204263		703.5	-0.000271818	1.66225e-06		703.5	-0.00100475	9.73626e-11		703.5	0.00107975	3.67277e-63
704.5	0.118593	0.118595		704.5	0.0572638	0.0574939		704.5	0.0300705	0.0279798		704.5	0.00123277	0.00203076		704.5	0.00134901	1.63595e-06		704.5	-0.00279954	9.45044e-11		704.5	-0.00023608	3.00287e-63
705.5	0.118392	0.118589		705.5	0.0577812	0.0574311		705.5	0.0302392	0.0279208		705.5	0.0010794	0.00201897		705.5	-2.2696e-05	1.61007e-06		705.5	-0.00163031	9.173e-11		705.5	0.00061489	2.45516e-63
706.5	0.119136	0.118584		706.5	0.057108	0.0573683		706.5	0.0296414	0.0278619		706.5	0.00167236	0.00200725		706.5	-0.000293345	1.5846e-06		706.5	-0.00219289	8.9037e-11		706.5	0.000692254	2.00735e-63
707.5	0.118157	0.118578		707.5	0.0579766	0.0573056		707.5	0.0283832	0.0278031		707.5	0.000934224	0.00199559		707.5	0.000225237	1.55954e-06		707.5	-0.00145583	8.64232e-11		707.5	-3.2454e-06	1.64121e-63
708.5	0.118417	0.118573		708.5	0.0594254	0.057243		708.5	0.0295387	0.0277444		708.5	0.00122509	0.001984		708.5	0.000481822	1.53487e-06		708.5	-0.0014978	8.3886e-11		708.5	0.00164878	1.34186e-63
709.5	0.118469	0.118567		709.5	0.0568194	0.0571805		709.5	0.0294592	0.0276859		709.5	0.00121954	0.00197248		709.5	-0.000666242	1.51059e-06		709.5	-0.00214572	8.14234e-11		709.5	0.000175134	1.09711e-63
710.5	0.11719	0.118562		710.5	0.0579941	0.057118		710.5	0.0267611	0.0276274		710.5	0.00134877	0.00196103		710.5	0.00101946	1.48669e-06		710.5	-0.000117446	7.9033e-11		710.5	0.00105174	8.97002e-64
711.5	0.117258	0.118556		711.5	0.0565663	0.0570556		711.5	0.0282639	0.0275691		711.5	0.00110011	0.00194964		711.5	0.000385203	1.46317e-06		711.5	-0.00034907	7.67128e-11		711.5	0.00230704	7.33392e-64
712.5	0.118371	0.11855		712.5	0.0571125	0.0569932		712.5	0.0284486	0.027511		712.5	0.00294389	0.00193832		712.5	0.000691736	1.44003e-06		712.5	-0.000370095	7.44608e-11		712.5	-0.000955197	5.99624e-64
713.5	0.118881	0.118545		713.5	0.0574055	0.0569309		713.5	0.0286573	0.0274529		713.5	0.000767059	0.00192707		713.5	0.00123189	1.41725e-06		713.5	-0.00178477	7.22748e-11		713.5	0.000805232	4.90255e-64
714.5	0.12015	0.118539		714.5	0.0563564	0.0568687		714.5	0.0274752	0.027395		714.5	0.00154101	0.00191588		714.5	0.000303869	1.39483e-06		714.5	-0.00124651	7.0153e-11		714.5	0.000877735	4.00834e-64
715.5	0.117672	0.118534		715.5	0.0568582	0.0568066		715.5	0.0279773	0.0273372		715.5	0.00117293	0.00190475		715.5	-0.000442959	1.37276e-06		715.5	-0.00226643	6.80935e-11		715.5	-7.19607e-05	3.27723e-64
716.5	0.11828	0.118528		716.5	0.0561378	0.0567445		716.5	0.0278757	0.0272795		716.5	0.00151135	0.00189369		716.5	-0.000377958	1.35105e-06		716.5	-0.000562126	6.60945e-11		716.5	0.000781662	2.67948e-64
717.5	0.118302	0.118523		717.5	0.0566338	0.0566825		717.5	0.0287336	0.0272219		717.5	0.00274147	0.0018827		717.5	0.00125028	1.32968e-06		717.5	-0.000582835	6.41542e-11		717.5	1.01704e-05	2.19075e-64
718.5	0.118996	0.118517		718.5	0.0566691	0.0566206		718.5	0.0284047	0.0271645		718.5	0.000908776	0.00187176		718.5	0.000395144	1.30864e-06		718.5	-0.000559233	6.22708e-11		718.5	-0.000176495	1.79117e-64
719.5	0.117955	0.118511		719.5	0.0564589	0.0565587		719.5	0.0272305	0.0271072		719.5	0.00242276	0.00186089		719.5	0.000868766	1.28794e-06		719.5	-0.000951643	6.04427e-11		719.5	-0.00113103	1.46446e-64
720.5	0.11885	0.118506		720.5	0.0568717	0.0564969		720.5	0.0271434	0.02705		720.5	0.00195694	0.00185009		720.5	-0.000490122	1.26757e-06		720.5	-0.000485873	5.86683e-11		720.5	-0.000371645	1.19735e-64
721.5	0.117774	0.1185		721.5	0.0553253	0.0564352		721.5	0.0280881	0.0269929		721.5	0.00171202	0.00183935		721.5	0.00096347	1.24752e-06		721.5	-0.00163556	5.69459e-11		721.5	0.00151772	9.78959e-65
722.5	0.118896	0.118495		722.5	0.0569987	0.0563735		722.5	0.0271938	0.0269359		722.5	0.0019681	0.00182866		722.5	0.000757801	1.22778e-06		722.5	0.00147252	5.52741e-11		722.5	0.000124485	8.004e-65
723.5	0.117405	0.118489		723.5	0.0556332	0.0563119		723.5	0.0271097	0.0268791		723.5	0.00167161	0.00181805		723.5	-3.07898e-05	1.20836e-06		723.5	0.000817079	5.36515e-11		723.5	0.000789303	6.5441e-65
724.5	0.118293	0.118484		724.5	0.0566303	0.0562504		724.5	0.0282901	0.0268224		724.5	0.00138126	0.00180749		724.5	0.000237845	1.18925e-06		724.5	-2.82413e-05	5.20764e-11		724.5	0.00209522	5.35048e-65
725.5	0.119505	0.118478		725.5	0.0562802	0.0561889		725.5	0.0274157	0.0267658		725.5	0.00194352	0.00179699		725.5	0.000254892	1.17043e-06		725.5	-9.02889e-06	5.05476e-11		725.5	0.0010795	4.37457e-65
726.5	0.118122	0.118472		726.5	0.0549925	0.0561275		726.5	0.0273299	0.0267093		726.5	0.00116592	0.00178656		726.5	-0.000623287	1.15192e-06		726.5	0.000764058	4.90637e-11		726.5	0.00108048	3.57667e-65
727.5	0.117804	0.118467		727.5	0.055684	0.0560662		727.5	0.0261249	0.0266529		727.5	0.00282121	0.00177618		727.5	-0.000486615	1.1337e-06		727.5	-0.000181676	4.76233e-11		727.5	0.00105157	2.92429e-65
728.5	0.11726	0.118461		728.5	0.056841	0.0560049		728.5	0.0277664	0.0265967		728.5	0.00265905	0.00176587		728.5	-0.00030545	1.11576e-06		728.5	-0.000258007	4.62252e-11		728.5	-0.000374263	2.39091e-65
729.5	0.118854	0.118456		729.5	0.0545188	0.0559437		729.5	0.0265397	0.0265405		729.5	0.00334391	0.00175562		729.5	0.00143828	1.09811e-06		729.5	0.000566433	4.48682e-11		729.5	-0.00179998	1.95482e-65
730.5	0.11802	0.11845		730.5	0.0560331	0.0558826		730.5	0.0269101	0.0264845		730.5	0.0020116	0.00174542		730.5	0.000297247	1.08074e-06		730.5	-0.000514639	4.3551e-11		730.5	1.33857e-05	1.59827e-65
731.5	0.117604	0.118445		731.5	0.0565936	0.0558215		731.5	0.0257005	0.0264286		731.5	0.00116919	0.00173529		731.5	-0.000132079	1.06365e-06		731.5	-0.000145676	4.22724e-11		731.5	-0.00096228	1.30675e-65
732.5	0.117596	0.118439		732.5	0.0551323	0.0557605		732.5	0.0272464	0.0263729		732.5	0.00172317	0.00172521		732.5	0.000101439	1.04682e-06		732.5	-9.52676e-05	4.10314e-11		732.5	-0.00167802	1.0684e-65
733.5	0.11775	0.118433		733.5	0.0550371	0.0556996		733.5	0.0263448	0.0263172		733.5	0.00115731	0.00171519		733.5	-0.000427485	1.03026e-06		733.5	0.000183657	3.98269e-11		733.5	-0.00108301	8.7353e-66
734.5	0.117232	0.118428		734.5	0.0553828	0.0556387		734.5	0.0259477	0.0262617		734.5	0.0016861	0.00170523		734.5	0.000284636	1.01396e-06		734.5	0.00117975	3.86577e-11		734.5	-0.00147615	7.14201e-66
735.5	0.118579	0.118422		735.5	0.0556695	0.0555779		735.5	0.0257772	0.0262063		735.5	0.00142832	0.00169533		735.5	0.000400337	9.97923e-07		735.5	0.000475425	3.75228e-11		735.5	-0.00157923	5.83934e-66
736.5	0.118317	0.118417		736.5	0.0548933	0.0555172		736.5	0.0269786	0.026151		736.5	0.00389387	0.00168549		736.5	-0.000626848	9.82137e-07		736.5	0.00118159	3.64212e-11		736.5	-0.00136721	4.77426e-66
737.5	0.11827	0.118411		737.5	0.0549314	0.0554565		737.5	0.0263587	0.0260958		737.5	0.00260713	0.0016757		737.5	0.000689465	9.66601e-07		737.5	-0.000262459	3.5352e-11		737.5	2.91941e-05	3.90345e-66
738.5	0.117778	0.118406		738.5	0.0563358	0.0553959		738.5	0.0273945	0.0260407		738.5	0.00272889	0.00166597		738.5	0.00191579	9.5131e-07		738.5	0.000563996	3.43142e-11		738.5	-0.00203934	3.19148e-66
739.5	0.117324	0.1184		739.5	0.0557565	0.0553354		739.5	0.0261745	0.0259858		739.5	0.00225605	0.0016563		739.5	0.00129383	9.36262e-07		739.5	-0.000267238	3.33068e-11		739.5	-0.000785038	2.60936e-66
740.5	0.117126	0.118394		740.5	0.0546606	0.0552749		740.5	0.0252752	0.0259309		740.5	0.00188287	0.00164668		740.5	-0.000587526	9.21451e-07		740.5	0.000104928	3.2329e-11		740.5	8.73552e-05	2.13343e-66
741.5	0.117364	0.118389		741.5	0.0546663	0.0552145		741.5	0.0265679	0.0258762		741.5	0.00131498	0.00163712		741.5	9.34244e-05	9.06875e-07		741.5	-0.000295915	3.13799e-11		741.5	-0.000807884	1.7443e-66
742.5	0.118965	0.118383		742.5	0.0563041	0.0551542		742.5	0.0260563	0.0258216		742.5	0.00182727	0.00162761		742.5	0.000215959	8.92529e-07		742.5	-0.000334052	3.04587e-11		742.5	-0.000186984	1.42614e-66
743.5	0.11801	0.118378		743.5	0.0553617	0.0550939		743.5	0.0264867	0.0257671		743.5	0.00188616	0.00161816		743.5	-0.000614639	8.78411e-07		743.5	0.00109626	2.95645e-11		743.5	-0.000234532	1.16602e-66
744.5	0.11773	0.118372		744.5	0.0536166	0.0550337		744.5	0.0246027	0.0257127		744.5	0.00297396	0.00160876		744.5	-0.000385915	8.64515e-07		744.5	0.002049	2.86966e-11		744.5	0.000180734	9.53342e-67
745.5	0.118711	0.118367		745.5	0.0540518	0.0549736		745.5	0.0249068	0.0256585		745.5	0.0025646	0.00159942		745.5	0.000101519	8.50839e-07		745.5	-0.000932383	2.78541e-11		745.5	0.000861395	7.79456e-67
746.5	0.117992	0.118361		746.5	0.0543954	0.0549135		746.5	0.026693	0.0256043		746.5	0.00249324	0.00159013		746.5	-0.0002641	8.3738e-07		746.5	-0.000327893	2.70364e-11		746.5	0.00130978	6.37286e-67
747.5	0.117285	0.118356		747.5	0.053852	0.0548535		747.5	0.024602	0.0255503		747.5	0.00193665	0.0015809		747.5	-0.00065505	8.24134e-07		747.5	0.000517412	2.62427e-11		747.5	0.000207862	5.21047e-67
748.5	0.118009	0.11835		748.5	0.0539582	0.0547936		748.5	0.0258185	0.0254964		748.5	0.001302	0.00157172		748.5	-0.0001723	8.11097e-07		748.5	-0.000189716	2.54723e-11		748.5	0.00125197	4.2601e-67
749.5	0.118705	0.118344		749.5	0.0571514	0.0547337		749.5	0.0258102	0.0254426		749.5	0.00124132	0.00156259		749.5	-0.000241301	7.98266e-07		749.5	0.00140178	2.47245e-11		749.5	0.00146877	3.48307e-67
750.5	0.118004	0.118339		750.5	0.0557424	0.0546739		750.5	0.0239393	0.0253889		750.5	0.00285891	0.00155352		750.5	-0.00192147	7.85639e-07		750.5	-0.000117221	2.39987e-11		750.5	0.00106748	2.84777e-67
751.5	0.118491	0.118333		751.5	0.0531171	0.0546142		751.5	0.0250175	0.0253353		751.5	0.00114473	0.0015445		751.5	0.000241368	7.73211e-07		751.5	-0.000858669	2.32941e-11		751.5	-0.00111405	2.32835e-67
752.5	0.118471	0.118328		752.5	0.0545268	0.0545545		752.5	0.0244333	0.0252819		752.5	0.00164316	0.00153553		752.5	-0.00128839	7.6098e-07		752.5	-0.000801666	2.26103e-11		752.5	-0.00128458	1.90367e-67
753.5	0.117738	0.118322		753.5	0.0545734	0.0544949		753.5	0.0279017	0.0252285		753.5	0.00164847	0.00152661		753.5	-7.72089e-05	7.48942e-07		753.5	0.000251497	2.19465e-11		753.5	-0.000677544	1.55645e-67
754.5	0.118567	0.118317		754.5	0.0533846	0.0544353		754.5	0.0252311	0.0251753		754.5	0.00329264	0.00151775		754.5	-0.000538871	7.37094e-07		754.5	0.00064243	2.13022e-11		754.5	-0.000253657	1.27256e-67
755.5	0.118944	0.118311		755.5	0.0534501	0.0543759		755.5	0.0248333	0.0251222		755.5	0.000812234	0.00150894		755.5	-0.00161202	7.25434e-07		755.5	0.00119666	2.06768e-11		755.5	0.000956275	1.04045e-67
756.5	0.118995	0.118305		756.5	0.0545786	0.0543164		756.5	0.0238865	0.0250691		756.5	0.00115022	0.00150017		756.5	0.000926469	7.13959e-07		756.5	-0.000147005	2.00698e-11		756.5	-0.000300723	8.50672e-68
757.5	0.118276	0.1183		757.5	0.0538978	0.0542571		757.5	0.0257798	0.0250162		757.5	0.000997907	0.00149146		757.5	-0.000711067	7.02665e-07		757.5	0.000469207	1.94806e-11		757.5	0.000473429	6.95513e-68
758.5	0.118314	0.118294		758.5	0.0542022	0.0541978		758.5	0.0237426	0.0249634		758.5	0.0017116	0.0014828		758.5	0.000701392	6.9155e-07		758.5	0.000442584	1.89087e-11		758.5	0.000711141	5.68654e-68
759.5	0.11804	0.118289		759.5	0.0528329	0.0541386		759.5	0.0239999	0.0249108		759.5	0.00314331	0.00147419		759.5	2.07972e-05	6.8061e-07		759.5	0.000230687	1.83536e-11		759.5	0.000601669	4.64933e-68
760.5	0.117384	0.118283		760.5	0.0531386	0.0540794		760.5	0.0234917	0.0248582		760.5	0.00318688	0.00146563		760.5	-2.1376e-05	6.69844e-07		760.5	0.00112531	1.78148e-11		760.5	0.000126676	3.80131e-68
761.5	0.117955	0.118278		761.5	0.0537184	0.0540203		761.5	0.0264879	0.0248057		761.5	0.00170111	0.00145712		761.5	-0.000417463	6.59248e-07		761.5	0.000281554	1.72918e-11		761.5	-0.00118594	3.10797e-68
762.5	0.11786	0.118272		762.5	0.0533862	0.0539613		762.5	0.0254343	0.0247534		762.5	0.00166689	0.00144866		762.5	-0.000847707	6.48819e-07		762.5	-0.000493022	1.67842e-11		762.5	-0.000220555	2.54108e-68
763.5	0.117414	0.118267		763.5	0.0522173	0.0539023		763.5	0.0266387	0.0247012		763.5	0.00310205	0.00144025		763.5	-0.00145665	6.38555e-07		763.5	-0.000172548	1.62915e-11		763.5	0.00102828	2.0776e-68
764.5	0.118167	0.118261		764.5	0.0531464	0.0538434		764.5	0.0238823	0.024649		764.5	0.00178043	0.00143188		764.5	-0.000534014	6.28454e-07		764.5	-0.000562891	1.58132e-11		764.5	-0.00106125	1.69865e-68
765.5	0.119168	0.118255		765.5	0.0525975	0.0537846		765.5	0.025374	0.024597		765.5	0.000796466	0.00142357		765.5	-4.11768e-05	6.18513e-07		765.5	0.0015905	1.5349e-11		765.5	0.000775486	1.38882e-68
766.5	0.118269	0.11825		766.5	0.0514637	0.0537258		766.5	0.0253072	0.0245451		766.5	0.00257006	0.0014153		766.5	-0.000814848	6.08729e-07		766.5	0.000880445	1.48984e-11		766.5	0.00148845	1.13551e-68
767.5	0.118244	0.118244		767.5	0.0532769	0.0536671		767.5	0.023154	0.0244933		767.5	0.00154089	0.00140709		767.5	-0.000807359	5.99099e-07		767.5	0.00109425	1.4461e-11		767.5	-0.000196619	9.28395e-69
768.5	0.117084	0.118239		768.5	0.0520449	0.0536085		768.5	0.0250233	0.0244416		768.5	0.00283959	0.00139891		768.5	-0.000595035	5.89622e-07		768.5	0.000679244	1.40364e-11		768.5	0.000765186	7.59059e-69
769.5	0.116473	0.118233		769.5	0.0540695	0.0535499		769.5	0.0255867	0.0243901		769.5	0.00307491	0.00139079		769.5	-0.00118398	5.80295e-07		769.5	0.000382534	1.36244e-11		769.5	0.000829921	6.2061e-69
770.5	0.117227	0.118228		770.5	0.0528476	0.0534914		770.5	0.0248593	0.0243386		770.5	0.00293413	0.00138272		770.5	-0.000722731	5.71116e-07		770.5	-0.000177001	1.32244e-11		770.5	0.00019057	5.07413e-69
771.5	0.11841	0.118222		771.5	0.0528713	0.0534329		771.5	0.0248563	0.0242872		771.5	0.00181778	0.00137469		771.5	-0.000409414	5.62081e-07		771.5	0.000607315	1.28362e-11		771.5	0.00082502	4.14862e-69
772.5	0.118172	0.118216		772.5	0.0522235	0.0533746		772.5	0.0250365	0.024236		772.5	0.00230721	0.0013667		772.5	-0.000673189	5.5319e-07		772.5	0.000787953	1.24593e-11		772.5	0.00147256	3.39193e-69
773.5	0.118945	0.118211		773.5	0.0524574	0.0533162		773.5	0.0236388	0.0241848		773.5	0.00260547	0.00135877		773.5	-0.000867103	5.44439e-07		773.5	0.001002	1.20936e-11		773.5	0.000570858	2.77325e-69
774.5	0.118154	0.118205		774.5	0.0544535	0.053258		774.5	0.0227497	0.0241338		774.5	0.00151143	0.00135088		774.5	-0.00208402	5.35827e-07		774.5	0.00065178	1.17385e-11		774.5	0.00273387	2.26742e-69
775.5	0.11643	0.1182		775.5	0.0523004	0.0531998		775.5	0.0241595	0.0240829		775.5	0.000691387	0.00134303		775.5	-0.000359764	5.2735e-07		775.5	-0.000160885	1.13939e-11		775.5	0.0017554	1.85385e-69
776.5	0.118387	0.118194		776.5	0.0526073	0.0531416		776.5	0.0240236	0.0240321		776.5	0.00146381	0.00133523		776.5	0.00117142	5.19008e-07		776.5	0.000172093	1.10594e-11		776.5	0.000888473	1.51572e-69
777.5	0.118639	0.118189		777.5	0.0526616	0.0530836		777.5	0.0239006	0.0239813		777.5	0.000927204	0.00132748		777.5	-0.000572503	5.10798e-07		777.5	0.00112355	1.07348e-11		777.5	-4.87191e-06	1.23926e-69
778.5	0.117946	0.118183		778.5	0.0540504	0.0530256		778.5	0.0235812	0.0239307		778.5	0.00138124	0.00131977		778.5	0.000204939	5.02718e-07		778.5	0.000919602	1.04196e-11		778.5	0.00031017	1.01322e-69
779.5	0.119109	0.118178		779.5	0.052138	0.0529676		779.5	0.0237623	0.0238802		779.5	0.0010563	0.00131211		779.5	0.000550757	4.94766e-07		779.5	0.000444309	1.01137e-11		779.5	0.0011708	8.28412e-70
780.5	0.117391	0.118172		780.5	0.0523849	0.0529098		780.5	0.0246742	0.0238299		780.5	0.00143943	0.00130449		780.5	-7.88574e-05	4.86939e-07		780.5	0.00141893	9.81682e-12		780.5	0.000226311	6.77313e-70
781.5	0.118908	0.118166		781.5	0.0528864	0.0528519		781.5	0.0234121	0.0237796		781.5	0.00190826	0.00129692		781.5	-0.00120848	4.79236e-07		781.5	-0.000527038	9.52862e-12		781.5	0.00108185	5.53773e-70
782.5	0.11737	0.118161		782.5	0.0533253	0.0527942		782.5	0.0234228	0.0237294		782.5	0.000583507	0.00128938		782.5	-0.0024148	4.71655e-07		782.5	-0.000967263	9.24889e-12		782.5	-0.000186375	4.52767e-70
783.5	0.118792	0.118155		783.5	0.052375	0.0527365		783.5	0.024026	0.0236793		783.5	0.00193728	0.0012819		783.5	-0.00132007	4.64194e-07		783.5	-0.000260125	8.97737e-12		783.5	-0.00111023	3.70184e-70
784.5	0.11705	0.11815		784.5	0.0525267	0.0526789		784.5	0.0244653	0.0236293		784.5	0.00164312	0.00127445		784.5	9.69569e-05	4.56851e-07		784.5	-0.00110713	8.71382e-12		784.5	0.000680572	3.02664e-70
785.5	0.117806	0.118144		785.5	0.0524016	0.0526213		785.5	0.0252061	0.0235795		785.5	0.00253001	0.00126705		785.5	-0.0015741	4.49624e-07		785.5	0.00137475	8.458e-12		785.5	-0.00172215	2.47459e-70
786.5	0.117981	0.118139		786.5	0.0521268	0.0525638		786.5	0.0231042	0.0235297		786.5	0.00213451	0.0012597		786.5	-0.00124358	4.42512e-07		786.5	-0.00128533	8.2097e-12		786.5	0.00115042	2.02323e-70
787.5	0.117448	0.118133		787.5	0.0511149	0.0525064		787.5	0.0231584	0.0234801		787.5	0.000902863	0.00125238		787.5	-0.000556353	4.35512e-07		787.5	-0.00161018	7.96869e-12		787.5	0.000230349	1.6542e-70
788.5	0.118572	0.118128		788.5	0.0510779	0.052449		788.5	0.0233113	0.0234305		788.5	0.00146152	0.00124511		788.5	-0.000597328	4.28623e-07		788.5	-0.00128407	7.73475e-12		788.5	0.00051971	1.35248e-70
789.5	0.117831	0.118122		789.5	0.0521113	0.0523917		789.5	0.0241922	0.0233811		789.5	0.00221637	0.00123788		789.5	-0.000912008	4.21842e-07		789.5	-0.000947775	7.50768e-12		789.5	-0.00065299	1.10579e-70
790.5	0.118164	0.118116		790.5	0.0520509	0.0523344		790.5	0.023871	0.0233317		790.5	0.000861525	0.00123069		790.5	0.00103843	4.15169e-07		790.5	0.000317992	7.28728e-12		790.5	-0.000302102	9.04102e-71
791.5	0.118355	0.118111		791.5	0.0531142	0.0522773		791.5	0.0242294	0.0232825		791.5	0.00150185	0.00122354		791.5	-0.00113814	4.08602e-07		791.5	-0.000657926	7.07334e-12		791.5	-2.36543e-05	7.39197e-71
792.5	0.119583	0.118105		792.5	0.0507996	0.0522201		792.5	0.0249649	0.0232334		792.5	0.00107554	0.00121644		792.5	-3.67452e-05	4.02138e-07		792.5	-9.78295e-05	6.86569e-12		792.5	0.00023723	6.0437e-71
793.5	0.117677	0.1181		793.5	0.0506284	0.0521631		793.5	0.0238801	0.0231843		793.5	0.00140667	0.00120938		793.5	0.000223476	3.95777e-07		793.5	-0.000230653	6.66413e-12		793.5	-0.000894127	4.94135e-71
794.5	0.117904	0.118094		794.5	0.0514261	0.0521061		794.5	0.0247036	0.0231354		794.5	0.0011575	0.00120235		794.5	-0.00152091	3.89516e-07		794.5	0.000436227	6.46849e-12		794.5	-0.00146764	4.04007e-71
795.5	0.118989	0.118089		795.5	0.0504914	0.0520491		795.5	0.0252693	0.0230866		795.5	0.00308921	0.00119537		795.5	0.000864849	3.83354e-07		795.5	-0.000875657	6.2786e-12		795.5	-9.57999e-05	3.30317e-71
796.5	0.117129	0.118083		796.5	0.0523043	0.0519923		796.5	0.0233353	0.0230379		796.5	0.00235644	0.00118843		796.5	0.000380645	3.7729e-07		796.5	-0.000665551	6.09427e-12		796.5	-0.000655329	2.70069e-71
797.5	0.118768	0.118078		797.5	0.0522179	0.0519355		797.5	0.0237909	0.0229893		797.5	0.0012324	0.00118153		797.5	-0.000664212	3.71322e-07		797.5	0.00143714	5.91536e-12		797.5	-0.00100689	2.20809e-71
798.5	0.116969	0.118072		798.5	0.0516807	0.0518787		798.5	0.024342	0.0229408		798.5	0.00181441	0.00117467		798.5	-1.93646e-05	3.65448e-07		798.5	0.000182145	5.74171e-12		798.5	-0.000559222	1.80534e-71
799.5	0.117786	0.118067		799.5	0.0508644	0.051822		799.5	0.0235396	0.0228923		799.5	0.000943573	0.00116785		799.5	-0.000987108	3.59667e-07		799.5	-0.000909679	5.57315e-12		799.5	-0.00151009	1.47605e-71
800.5	0.117343	0.118061		800.5	0.0513542	0.0517654		800.5	0.0233354	0.022844		800.5	0.00112669	0.00116107		800.5	0.00105127	3.53977e-07		800.5	-0.00152447	5.40953e-12		800.5	-0.000857217	1.20683e-71
801.5	0.118188	0.118055		801.5	0.0508223	0.0517088		801.5	0.0226857	0.0227958		801.5	0.00118022	0.00115432		801.5	-0.000991886	3.48378e-07		801.5	0.0010698	5.25072e-12		801.5	-0.00029565	9.86707e-72
802.5	0.118766	0.11805		802.5	0.0501816	0.0516523		802.5	0.0232258	0.0227477		802.5	0.00241859	0.00114762		802.5	0.000964542	3.42867e-07		802.5	0.000319159	5.09658e-12		802.5	-0.000135603	8.06735e-72
803.5	0.116661	0.118044		803.5	0.0524022	0.0515959		803.5	0.0222186	0.0226997		803.5	0.00376949	0.00114096		803.5	0.000276556	3.37443e-07		803.5	0.000445507	4.94696e-12		803.5	-0.000334266	6.59589e-72
804.5	0.117363	0.118039		804.5	0.0509596	0.0515395		804.5	0.0221106	0.0226518		804.5	0.00234448	0.00113433		804.5	0.00108209	3.32105e-07		804.5	0.000990398	4.80173e-12		804.5	-0.000653007	5.39283e-72
805.5	0.118483	0.118033		805.5	0.0516124	0.0514832		805.5	0.0222141	0.022604		805.5	0.00323364	0.00112775		805.5	-0.00112321	3.26852e-07		805.5	0.000784869	4.66076e-12		805.5	-0.000493837	4.40919e-72
806.5	0.117551	0.118028		806.5	0.0515036	0.0514269		806.5	0.0238937	0.0225563		806.5	0.00295525	0.0011212		806.5	0.000668031	3.21681e-07		806.5	0.0008111	4.52394e-12		806.5	-0.000576286	3.60497e-72
807.5	0.118395	0.118022		807.5	0.0508837	0.0513707		807.5	0.0215634	0.0225087		807.5	0.00252993	0.00111469		807.5	-0.000491531	3.16593e-07		807.5	-9.22619e-06	4.39113e-12		807.5	-0.000653032	2.94744e-72
808.5	0.119764	0.118017		808.5	0.0493872	0.0513146		808.5	0.0226365	0.0224612		808.5	-0.000332352	0.00110821		808.5	0.000790454	3.11585e-07		808.5	0.000581126	4.26222e-12		808.5	0.000274966	2.40984e-72
809.5	0.118027	0.118011		809.5	0.0498946	0.0512585		809.5	0.0222887	0.0224138		809.5	0.00280399	0.00110178		809.5	-0.000318034	3.06656e-07		809.5	0.000987228	4.13709e-12		809.5	0.000370277	1.97029e-72
810.5	0.118728	0.118005		810.5	0.050591	0.0512025		810.5	0.0220517	0.0223665		810.5	0.00219615	0.00109538		810.5	-2.43094e-05	3.01805e-07		810.5	0.000260403	4.01564e-12		810.5	0.000577198	1.61092e-72
811.5	0.117982	0.118		811.5	0.0495515	0.0511466		811.5	0.0225797	0.0223193		811.5	0.00121962	0.00108902		811.5	-0.000935617	2.97031e-07		811.5	0.000637316	3.89775e-12		811.5	-0.000237252	1.31709e-72
812.5	0.118503	0.117994		812.5	0.050998	0.0510907		812.5	0.0223323	0.0222722		812.5	0.00205564	0.0010827		812.5	0.000125595	2.92332e-07		812.5	0.00109744	3.78332e-12		812.5	-0.00100262	1.07686e-72
813.5	0.118733	0.117989		813.5	0.0503429	0.0510349		813.5	0.0214881	0.0222252		813.5	0.00124739	0.00107641		813.5	-0.000829334	2.87708e-07		813.5	-0.000245465	3.67225e-12		813.5	-0.000516463	8.80444e-73
814.5	0.118547	0.117983		814.5	0.0491256	0.0509791		814.5	0.0228638	0.0221783		814.5	0.000672798	0.00107016		814.5	0.00145081	2.83156e-07		814.5	-0.000279855	3.56445e-12		814.5	-0.000569753	7.19854e-73
815.5	0.117792	0.117978		815.5	0.0504784	0.0509234		815.5	0.0225027	0.0221315		815.5	0.00314284	0.00106394		815.5	0.000323658	2.78677e-07		815.5	0.00101195	3.45981e-12		815.5	-0.00143877	5.88555e-73
816.5	0.117005	0.117972		816.5	0.0517468	0.0508677		816.5	0.023258	0.0220848		816.5	0.00169534	0.00105777		816.5	-0.000418305	2.74269e-07		816.5	-0.00125225	3.35824e-12		816.5	-0.000837027	4.81205e-73
817.5	0.119099	0.117967		817.5	0.0517544	0.0508122		817.5	0.0222826	0.0220382		817.5	0.000702619	0.00105162		817.5	5.19096e-06	2.6993e-07		817.5	0.000530626	3.25965e-12		817.5	-0.000132454	3.93435e-73
818.5	0.117388	0.117961		818.5	0.049376	0.0507566		818.5	0.0217873	0.0219917		818.5	0.000413468	0.00104552		818.5	-0.000908801	2.6566e-07		818.5	0.00171077	3.16395e-12		818.5	0.000149168	3.21674e-73
819.5	0.118632	0.117956		819.5	0.0507241	0.0507012		819.5	0.0218198	0.0219453		819.5	0.00283462	0.00103945		819.5	0.000348023	2.61458e-07		819.5	-0.000168919	3.07107e-12		819.5	0.000196193	2.63002e-73
820.5	0.117992	0.11795		820.5	0.0507153	0.0506458		820.5	0.0215729	0.021899		820.5	0.00269582	0.00103341		820.5	-0.000987161	2.57322e-07		820.5	0.00124094	2.98091e-12		820.5	-0.00157637	2.15031e-73
821.5	0.1187	0.117944		821.5	0.0489738	0.0505904		821.5	0.0213996	0.0218528		821.5	0.00137854	0.00102741		821.5	0.00056032	2.53251e-07		821.5	0.00025577	2.8934e-12		821.5	0.00187852	1.7581e-73
822.5	0.117856	0.117939		822.5	0.0492826	0.0505351		822.5	0.0228866	0.0218067		822.5	0.00266382	0.00102144		822.5	-5.21789e-05	2.49245e-07		822.5	-8.03487e-05	2.80846e-12		822.5	0.00102199	1.43743e-73
823.5	0.116134	0.117933		823.5	0.0503729	0.0504799		823.5	0.0233407	0.0217607		823.5	0.00126175	0.00101551		823.5	-0.000190207	2.45302e-07		823.5	-5.09654e-05	2.72601e-12		823.5	-0.000922279	1.17525e-73
824.5	0.118608	0.117928		824.5	0.0502977	0.0504248		824.5	0.022643	0.0217148		824.5	0.00256127	0.00100962		824.5	0.00179288	2.41422e-07		824.5	0.00166285	2.64598e-12		824.5	0.00069548	9.60887e-74
825.5	0.117643	0.117922		825.5	0.0506899	0.0503697		825.5	0.0233853	0.0216689		825.5	0.00115095	0.00100375		825.5	0.000492016	2.37603e-07		825.5	0.000734867	2.5683e-12		825.5	0.000142849	7.85625e-74
826.5	0.118827	0.117917		826.5	0.0487328	0.0503146		826.5	0.0226958	0.0216232		826.5	0.00122725	0.000997925		826.5	9.98777e-05	2.33844e-07		826.5	-0.00045004	2.4929e-12		826.5	0.000318625	6.4233e-74
827.5	0.119124	0.117911		827.5	0.0506198	0.0502597		827.5	0.0232039	0.0215776		827.5	0.00197838	0.00099213		827.5	0.00013798	2.30145e-07		827.5	0.00130721	2.41972e-12		827.5	0.00181185	5.25171e-74
828.5	0.118848	0.117906		828.5	0.0496062	0.0502047		828.5	0.0217803	0.021532		828.5	0.0019154	0.000986369		828.5	0.000621752	2.26505e-07		828.5	0.00166229	2.34868e-12		828.5	-4.03314e-05	4.29382e-74
829.5	0.118208	0.1179		829.5	0.0506615	0.0501499		829.5	0.0223363	0.0214866		829.5	-2.03867e-05	0.000980642		829.5	0.000599952	2.22922e-07		829.5	-0.00133082	2.27973e-12		829.5	0.000109628	3.51064e-74
830.5	0.116404	0.117895		830.5	0.0499257	0.0500951		830.5	0.0217973	0.0214413		830.5	-0.000151919	0.000974947		830.5	0.000437225	2.19395e-07		830.5	0.000411311	2.21281e-12		830.5	0.00152323	2.87031e-74
831.5	0.119254	0.117889		831.5	0.0485191	0.0500403		831.5	0.0224218	0.021396		831.5	0.00108186	0.000969286		831.5	0.00212029	2.15925e-07		831.5	0.00123939	2.14785e-12		831.5	-0.000692754	2.34678e-74
832.5	0.117874	0.117883		832.5	0.0492803	0.0499857		832.5	0.0216891	0.0213509		832.5	0.000815673	0.000963658		832.5	0.00187556	2.12509e-07		832.5	0.000613542	2.08479e-12		832.5	0.000272582	1.91873e-74
833.5	0.117853	0.117878		833.5	0.0490863	0.049931		833.5	0.0219477	0.0213058		833.5	-0.000170872	0.000958062		833.5	0.000325536	2.09147e-07		833.5	-0.000547613	2.02359e-12		833.5	0.000841214	1.56876e-74
834.5	0.11718	0.117872		834.5	0.049695	0.0498765		834.5	0.0228071	0.0212609		834.5	0.00189885	0.000952499		834.5	0.00137166	2.05839e-07		834.5	-0.000622915	1.96418e-12		834.5	0.00072375	1.28263e-74
835.5	0.117672	0.117867		835.5	0.0498887	0.049822		835.5	0.0221545	0.021216		835.5	0.00194356	0.000946968		835.5	-0.00146746	2.02583e-07		835.5	-0.000311844	1.90652e-12		835.5	-0.000130819	1.04868e-74
836.5	0.118416	0.117861		836.5	0.0503699	0.0497675		836.5	0.0221522	0.0211712		836.5	0.00217526	0.000941469		836.5	0.000489883	1.99378e-07		836.5	0.00180717	1.85055e-12		836.5	-0.000433438	8.57405e-75
837.5	0.117068	0.117856		837.5	0.0483592	0.0497132		837.5	0.0211411	0.0211265		837.5	0.00214982	0.000936002		837.5	-5.28367e-05	1.96224e-07		837.5	0.0021853	1.79622e-12		837.5	0.000364219	7.01017e-75
838.5	0.117033	0.11785		838.5	0.0506574	0.0496588		838.5	0.022246	0.021082		838.5	0.00238175	0.000930567		838.5	0.000955647	1.9312e-07		838.5	0.000913651	1.74349e-12		838.5	-0.0012184	5.73154e-75
839.5	0.117879	0.117845		839.5	0.0497686	0.0496046		839.5	0.0207511	0.0210375		839.5	0.00173454	0.000925163		839.5	0.000875787	1.90065e-07		839.5	0.00173952	1.69231e-12		839.5	0.000696494	4.68613e-75
840.5	0.11783	0.117839		840.5	0.0475052	0.0495504		840.5	0.0225578	0.0209931		840.5	0.00167381	0.000919791		840.5	-0.000202273	1.87059e-07		840.5	0.000375397	1.64262e-12		840.5	-0.000735139	3.8314e-75
841.5	0.118375	0.117834		841.5	0.047709	0.0494962		841.5	0.0208039	0.0209488		841.5	0.00200071	0.00091445		841.5	0.000873705	1.841e-07		841.5	0.00234228	1.5944e-12		841.5	0.000486905	3.13256e-75
842.5	0.118075	0.117828		842.5	0.0491262	0.0494421		842.5	0.0226305	0.0209046		842.5	0.000866572	0.00090914		842.5	0.00186444	1.81187e-07		842.5	0.0024956	1.54759e-12		842.5	0.000286004	2.5612e-75
843.5	0.11689	0.117823		843.5	0.0489252	0.0493881		843.5	0.0215568	0.0208605		843.5	0.00211955	0.000903861		843.5	0.00220139	1.78321e-07		843.5	0.00103517	1.50216e-12		843.5	-0.000354827	2.09404e-75
844.5	0.117283	0.117817		844.5	0.0488654	0.0493341		844.5	0.0209531	0.0208164		844.5	0.00191354	0.000898613		844.5	0.000866065	1.755e-07		844.5	0.000987812	1.45806e-12		844.5	-0.000513667	1.7121e-75
845.5	0.117615	0.117811		845.5	0.0493155	0.0492802		845.5	0.0236656	0.0207725		845.5	0.000901755	0.000893395		845.5	0.00274787	1.72724e-07		845.5	0.00118738	1.41526e-12		845.5	0.00027531	1.39982e-75
846.5	0.117489	0.117806		846.5	0.0491358	0.0492264		846.5	0.0223476	0.0207287		846.5	0.00116816	0.000888207		846.5	7.5715e-05	1.69992e-07		846.5	0.00121228	1.37371e-12		846.5	0.00063819	1.14449e-75
847.5	0.116163	0.1178		847.5	0.0475744	0.0491726		847.5	0.0212934	0.0206849		847.5	0.00174282	0.000883049		847.5	0.00198579	1.67303e-07		847.5	-0.000123937	1.33338e-12		847.5	0.000321531	9.35743e-76
848.5	0.118324	0.117795		848.5	0.0489014	0.0491189		848.5	0.021444	0.0206413		848.5	0.0022449	0.000877922		848.5	-0.000202139	1.64656e-07		848.5	0.000162491	1.29424e-12		848.5	-0.000994061	7.65067e-76
849.5	0.116773	0.117789		849.5	0.0478036	0.0490652		849.5	0.0223312	0.0205977		849.5	0.00331955	0.000872824		849.5	0.000666431	1.62052e-07		849.5	0.00127046	1.25624e-12		849.5	-0.00104417	6.25522e-76
850.5	0.117725	0.117784		850.5	0.0484821	0.0490116		850.5	0.0203066	0.0205543		850.5	0.00260332	0.000867755		850.5	-2.08403e-05	1.59488e-07		850.5	0.000525595	1.21936e-12		850.5	-0.000430354	5.11429e-76
851.5	0.118263	0.117778		851.5	0.0483458	0.048958		851.5	0.0217222	0.0205109		851.5	0.00188361	0.000862717		851.5	-9.52074e-05	1.56965e-07		851.5	-0.00127729	1.18357e-12		851.5	-0.00191703	4.18146e-76
852.5	0.117485	0.117773		852.5	0.0492197	0.0489045		852.5	0.0199756	0.0204676		852.5	0.00218484	0.000857707		852.5	0.000299375	1.54482e-07		852.5	-3.39036e-06	1.14882e-12		852.5	-0.000827008	3.41878e-76
853.5	0.117872	0.117767		853.5	0.049573	0.0488511		853.5	0.0214936	0.0204244		853.5	0.002961	0.000852727		853.5	-0.000509001	1.52038e-07		853.5	0.00129413	1.11509e-12		853.5	-0.00100333	2.7952e-76
854.5	0.118675	0.117762		854.5	0.0482981	0.0487977		854.5	0.0202577	0.0203813		854.5	0.00151764	0.000847775		854.5	0.00154357	1.49633e-07		854.5	0.000363967	1.08236e-12		854.5	0.00195018	2.28537e-76
855.5	0.117695	0.117756		855.5	0.0476309	0.0487444		855.5	0.020216	0.0203383		855.5	0.00162491	0.000842852		855.5	0.000468428	1.47266e-07		855.5	9.30187e-07	1.05058e-12		855.5	0.000627771	1.86853e-76
856.5	0.117765	0.117751		856.5	0.0470708	0.0486911		856.5	0.0217549	0.0202954		856.5	0.00170745	0.000837958		856.5	-0.00100231	1.44937e-07		856.5	0.00106758	1.01974e-12		856.5	9.87691e-05	1.52771e-76
857.5	0.117105	0.117745		857.5	0.0502558	0.0486379		857.5	0.0203225	0.0202526		857.5	0.00175289	0.000833092		857.5	-0.000213851	1.42644e-07		857.5	-4.14146e-05	9.89803e-13		857.5	-0.0014018	1.24906e-76
858.5	0.117437	0.117739		858.5	0.0489431	0.0485848		858.5	0.0207135	0.0202098		858.5	0.00165297	0.000828255		858.5	0.00116313	1.40388e-07		858.5	0.000610805	9.60746e-13		858.5	0.000623123	1.02124e-76
859.5	0.116737	0.117734		859.5	0.0485398	0.0485317		859.5	0.0200745	0.0201672		859.5	0.00122832	0.000823445		859.5	0.000876878	1.38167e-07		859.5	1.48078e-05	9.32541e-13		859.5	-0.00206002	8.34969e-77
860.5	0.118119	0.117728		860.5	0.047857	0.0484787		860.5	0.0205383	0.0201246		860.5	0.00291234	0.000818663		860.5	0.00173883	1.35981e-07		860.5	0.000169298	9.05164e-13		860.5	-0.00147536	6.82673e-77
861.5	0.118099	0.117723		861.5	0.0494468	0.0484257		861.5	0.0216483	0.0200822		861.5	0.0020831	0.00081391		861.5	0.000229335	1.3383e-07		861.5	0.000691467	8.78591e-13		861.5	-0.000902358	5.58156e-77
862.5	0.117302	0.117717		862.5	0.0469211	0.0483728		862.5	0.0194842	0.0200398		862.5	0.0021542	0.000809184		862.5	0.00164518	1.31713e-07		862.5	-0.000489056	8.52798e-13		862.5	-0.000916727	4.56351e-77
863.5	0.117273	0.117712		863.5	0.049422	0.0483199		863.5	0.0201619	0.0199975		863.5	0.00033576	0.000804485		863.5	-0.000585294	1.2963e-07		863.5	-0.000246017	8.27762e-13		863.5	-0.000950546	3.73114e-77
864.5	0.11755	0.117706		864.5	0.0487095	0.0482671		864.5	0.0184612	0.0199553		864.5	0.00184415	0.000799813		864.5	0.000392483	1.27579e-07		864.5	-0.000971625	8.03462e-13		864.5	-0.000874338	3.05059e-77
865.5	0.117229	0.117701		865.5	0.047785	0.0482144		865.5	0.0216104	0.0199132		865.5	0.00212404	0.000795169		865.5	0.000667158	1.25561e-07		865.5	-0.00109838	7.79874e-13		865.5	-0.00187856	2.49418e-77
866.5	0.118268	0.117695		866.5	0.0496494	0.0481617		866.5	0.0194546	0.0198712		866.5	0.00122483	0.000790552		866.5	-6.96192e-05	1.23575e-07		866.5	-0.00186747	7.56979e-13		866.5	-0.000364208	2.03925e-77
867.5	0.117777	0.11769		867.5	0.0476059	0.0481091		867.5	0.0197519	0.0198292		867.5	0.00287618	0.000785961		867.5	-0.000407474	1.2162e-07		867.5	0.000851917	7.34757e-13		867.5	-0.00167978	1.6673e-77
868.5	0.1173	0.117684		868.5	0.0476092	0.0480565		868.5	0.0199235	0.0197874		868.5	-0.000956463	0.000781397		868.5	0.000956567	1.19696e-07		868.5	0.000502601	7.13186e-13		868.5	-0.00103842	1.36319e-77
869.5	0.117079	0.117679		869.5	0.0488815	0.048004		869.5	0.0207374	0.0197456		869.5	0.00277726	0.00077686		869.5	0.000573863	1.17802e-07		869.5	0.000177061	6.92249e-13		869.5	-0.000863323	1.11455e-77
870.5	0.116542	0.117673		870.5	0.0475615	0.0479515		870.5	0.0198827	0.019704		870.5	0.00178536	0.000772349		870.5	-0.000504103	1.15939e-07		870.5	0.00052927	6.71927e-13		870.5	-0.00032611	9.11257e-78
871.5	0.116767	0.117668		871.5	0.0474709	0.0478991		871.5	0.0196469	0.0196624		871.5	0.00115446	0.000767864		871.5	0.000235821	1.14105e-07		871.5	-0.000839971	6.52201e-13		871.5	-0.00107413	7.45047e-78
872.5	0.117513	0.117662		872.5	0.048462	0.0478468		872.5	0.0210671	0.0196209		872.5	0.00148058	0.000763405		872.5	-7.03701e-05	1.123e-07		872.5	-0.000293442	6.33054e-13		872.5	-0.000604163	6.09153e-78
873.5	0.116913	0.117656		873.5	0.0474311	0.0477945		873.5	0.0192983	0.0195795		873.5	0.00401996	0.000758972		873.5	-0.00036119	1.10523e-07		873.5	0.000611956	6.14469e-13		873.5	0.0016427	4.98046e-78
874.5	0.117022	0.117651		874.5	0.0470778	0.0477423		874.5	0.0220269	0.0195382		874.5	-0.000265161	0.000754565		874.5	0.00138417	1.08775e-07		874.5	-0.00129537	5.9643e-13		874.5	0.000490235	4.07204e-78
875.5	0.115963	0.117645		875.5	0.0476948	0.0476901		875.5	0.0214764	0.0194969		875.5	0.00193354	0.000750184		875.5	0.000132066	1.07054e-07		875.5	0.000670551	5.78921e-13		875.5	0.00026901	3.32932e-78
876.5	0.115794	0.11764		876.5	0.0460707	0.047638		876.5	0.019776	0.0194558		876.5	-0.000227307	0.000745827		876.5	-8.99326e-05	1.05361e-07		876.5	-0.000992041	5.61925e-13		876.5	0.000835565	2.72206e-78
877.5	0.118466	0.117634		877.5	0.045723	0.0475859		877.5	0.0211506	0.0194147		877.5	0.00114902	0.000741497		877.5	0.000631415	1.03694e-07		877.5	0.000354866	5.45429e-13		877.5	0.000501779	2.22557e-78
878.5	0.117846	0.117629		878.5	0.0467384	0.047534		878.5	0.0199544	0.0193738		878.5	0.00238261	0.000737191		878.5	-0.000821666	1.02054e-07		878.5	0.00118055	5.29417e-13		878.5	-0.000473054	1.81963e-78
879.5	0.116113	0.117623		879.5	0.0477982	0.047482		879.5	0.0190259	0.0193329		879.5	0.00126077	0.00073291		879.5	0.000432683	1.0044e-07		879.5	-0.00266901	5.13874e-13		879.5	-0.00147237	1.48774e-78
880.5	0.115295	0.117618		880.5	0.0456591	0.0474301		880.5	0.0201283	0.0192921		880.5	0.000843486	0.000728654		880.5	-0.00128604	9.88508e-08		880.5	-0.000981443	4.98789e-13		880.5	6.17455e-05	1.21638e-78
881.5	0.116955	0.117612		881.5	0.0478517	0.0473783		881.5	0.0200748	0.0192514		881.5	0.00103514	0.000724423		881.5	0.000692363	9.7287e-08		881.5	-0.000781793	4.84146e-13		881.5	0.00153849	9.94516e-79
882.5	0.11625	0.117607		882.5	0.0467951	0.0473265		882.5	0.0192315	0.0192108		882.5	0.000894309	0.000720217		882.5	-0.000139454	9.57481e-08		882.5	-0.00068606	4.69932e-13		882.5	0.000255119	8.1312e-79
883.5	0.11727	0.117601		883.5	0.0471593	0.0472748		883.5	0.0198377	0.0191702		883.5	0.00162336	0.000716035		883.5	-0.000969488	9.42335e-08		883.5	-0.00195915	4.56137e-13		883.5	0.000320621	6.6481e-79
884.5	0.116735	0.117596		884.5	0.0459786	0.0472232		884.5	0.0200941	0.0191298		884.5	0.000801683	0.000711877		884.5	0.000711638	9.27428e-08		884.5	3.66761e-05	4.42746e-13		884.5	-0.000558096	5.43551e-79
885.5	0.117608	0.11759		885.5	0.0470276	0.0471716		885.5	0.0193026	0.0190894		885.5	0.00158286	0.000707743		885.5	0.000749097	9.12757e-08		885.5	-0.00090727	4.29748e-13		885.5	-1.22536e-05	4.44409e-79
886.5	0.116224	0.117585		886.5	0.0470418	0.04712		886.5	0.0205913	0.0190491		886.5	0.00274146	0.000703633		886.5	0.00179729	8.98318e-08		886.5	-0.00339956	4.17132e-13		886.5	0.00264058	3.6335e-79
887.5	0.116984	0.117579		887.5	0.0473815	0.0470685		887.5	0.0202692	0.0190089		887.5	0.00109574	0.000699548		887.5	0.000634406	8.84108e-08		887.5	0.000798929	4.04886e-13		887.5	-0.000105094	2.97077e-79
888.5	0.118155	0.117574		888.5	0.0463347	0.0470171		888.5	0.0194073	0.0189688		888.5	0.00252242	0.000695485		888.5	7.95586e-05	8.70123e-08		888.5	-0.000657127	3.93e-13		888.5	-0.00205039	2.42891e-79
889.5	0.117792	0.117568		889.5	0.0466304	0.0469657		889.5	0.0193217	0.0189288		889.5	0.00209336	0.000691447		889.5	-0.000882665	8.56358e-08		889.5	0.00104907	3.81462e-13		889.5	-0.00068499	1.98588e-79
890.5	0.119039	0.117562		890.5	0.0452607	0.0469144		890.5	0.0196002	0.0188888		890.5	0.000891578	0.000687432		890.5	-2.88912e-05	8.42812e-08		890.5	-0.00232242	3.70264e-13		890.5	0.000407468	1.62367e-79
891.5	0.117064	0.117557		891.5	0.0450137	0.0468631		891.5	0.0191122	0.018849		891.5	0.000958271	0.00068344		891.5	-0.000272041	8.29479e-08		891.5	0.000172215	3.59394e-13		891.5	-0.00116865	1.32752e-79
892.5	0.116965	0.117551		892.5	0.0454409	0.0468119		892.5	0.0196711	0.0188092		892.5	0.00175897	0.000679472		892.5	0.000878866	8.16358e-08		892.5	-0.000140062	3.48843e-13		892.5	0.000412791	1.08538e-79
893.5	0.117057	0.117546		893.5	0.0471164	0.0467608		893.5	0.020221	0.0187695		893.5	0.0018034	0.000675526		893.5	0.000823803	8.03444e-08		893.5	-0.000411093	3.38602e-13		893.5	-0.000698774	8.87412e-80
894.5	0.118695	0.11754		894.5	0.0474352	0.0467097		894.5	0.0194101	0.0187299		894.5	0.00202716	0.000671603		894.5	0.000258726	7.90735e-08		894.5	-0.000962614	3.28662e-13		894.5	8.48887e-05	7.25551e-80
895.5	0.117923	0.117535		895.5	0.0472606	0.0466586		895.5	0.0202256	0.0186904		895.5	0.000547763	0.000667704		895.5	0.000403864	7.78226e-08		895.5	0.000997059	3.19013e-13		895.5	6.61971e-05	5.93213e-80
896.5	0.118279	0.117529		896.5	0.0468299	0.0466077		896.5	0.0192206	0.0186509		896.5	0.00119538	0.000663826		896.5	-0.000562695	7.65915e-08		896.5	-0.000843395	3.09648e-13		896.5	-7.799e-05	4.85013e-80
897.5	0.116937	0.117524		897.5	0.0456973	0.0465567		897.5	0.0204033	0.0186116		897.5	0.0010112	0.000659972		897.5	-0.00021363	7.538e-08		897.5	-0.00142086	3.00557e-13		897.5	-0.00087347	3.96549e-80
898.5	0.115184	0.117518		898.5	0.046686	0.0465059		898.5	0.0192752	0.0185723		898.5	0.00142111	0.000656139		898.5	0.000322906	7.41875e-08		898.5	-0.000506023	2.91734e-13		898.5	0.0002758	3.2422e-80
899.5	0.117248	0.117513		899.5	0.0456404	0.046455		899.5	0.019411	0.0185331		899.5	0.00180514	0.000652329		899.5	-0.00110746	7.3014e-08		899.5	0.0015193	2.83169e-13		899.5	-0.000531419	2.65083e-80
900.5	0.117983	0.117507		900.5	0.0458753	0.0464043		900.5	0.0180776	0.018494		900.5	0.00106145	0.000648541		900.5	0.00180587	7.1859e-08		900.5	-0.000175376	2.74856e-13		900.5	-0.000264972	2.16733e-80
901.5	0.11588	0.117502		901.5	0.0460923	0.0463536		901.5	0.0199013	0.018455		901.5	0.000912202	0.000644775		901.5	0.000950475	7.07223e-08		901.5	0.000496585	2.66787e-13		901.5	-0.000777259	1.77202e-80
902.5	0.117044	0.117496		902.5	0.045361	0.0463029		902.5	0.0203219	0.018416		902.5	0.00143657	0.000641031		902.5	-0.000803868	6.96035e-08		902.5	-0.00167961	2.58955e-13		902.5	-0.000530961	1.44881e-80
903.5	0.11508	0.117491		903.5	0.045759	0.0462523		903.5	0.0188434	0.0183772		903.5	0.00142293	0.000637309		903.5	0.000940236	6.85025e-08		903.5	0.000388195	2.51353e-13		903.5	-0.000591841	1.18455e-80
904.5	0.11538	0.117485		904.5	0.0465212	0.0462018		904.5	0.0187573	0.0183384		904.5	0.00183275	0.000633608		904.5	-0.000929451	6.74188e-08		904.5	-0.00138269	2.43974e-13		904.5	-0.00172694	9.68492e-81
905.5	0.116486	0.11748		905.5	0.0460272	0.0461513		905.5	0.018289	0.0182997		905.5	0.00143661	0.000629929		905.5	-0.000250979	6.63524e-08		905.5	0.000953899	2.36812e-13		905.5	-0.000180278	7.91843e-81
906.5	0.11649	0.117474		906.5	0.0463714	0.0461009		906.5	0.0181807	0.0182611		906.5	0.00110265	0.000626271		906.5	-0.000133073	6.53027e-08		906.5	-0.000261961	2.29859e-13		906.5	0.000175466	6.47413e-81
907.5	0.116112	0.117469		907.5	0.04692	0.0460505		907.5	0.018305	0.0182225		907.5	0.00162291	0.000622635		907.5	0.000322471	6.42697e-08		907.5	0.000702052	2.23111e-13		907.5	-0.000551083	5.29327e-81
908.5	0.116937	0.117463		908.5	0.0455414	0.0460002		908.5	0.0182626	0.0181841		908.5	0.000504286	0.000619019		908.5	2.44168e-05	6.32531e-08		908.5	0.000704832	2.16562e-13		908.5	-0.000586826	4.3278e-81
909.5	0.117929	0.117458		909.5	0.0449972	0.0459499		909.5	0.0172993	0.0181457		909.5	0.000845701	0.000615425		909.5	-0.00226379	6.22525e-08		909.5	-0.00231394	2.10204e-13		909.5	0.000222118	3.53843e-81
910.5	0.117656	0.117452		910.5	0.0457441	0.0458997		910.5	0.0183513	0.0181074		910.5	-0.00011478	0.000611851		910.5	-0.00105357	6.12677e-08		910.5	-0.000558475	2.04033e-13		910.5	0.000309054	2.89303e-81
911.5	0.115576	0.117446		911.5	0.0468229	0.0458495		911.5	0.0188454	0.0180692		911.5	0.00139532	0.000608298		911.5	-0.00172677	6.02985e-08		911.5	-0.000294386	1.98043e-13		911.5	0.00134021	2.36535e-81
912.5	0.116717	0.117441		912.5	0.0445444	0.0457994		912.5	0.01781	0.0180311		912.5	0.000257865	0.000604766		912.5	0.000576232	5.93447e-08		912.5	-0.00152407	1.92229e-13		912.5	0.000488007	1.93392e-81
913.5	0.118352	0.117435		913.5	0.0441901	0.0457494		913.5	0.0186189	0.017993		913.5	0.00143757	0.000601254		913.5	0.00109182	5.84059e-08		913.5	0.000464026	1.86586e-13		913.5	-0.00194166	1.58118e-81
914.5	0.117422	0.11743		914.5	0.0440619	0.0456994		914.5	0.0186352	0.0179551		914.5	0.00237211	0.000597763		914.5	-0.000830569	5.7482e-08		914.5	0.000979565	1.81108e-13		914.5	-0.00025478	1.29278e-81
915.5	0.118593	0.117424		915.5	0.0449003	0.0456495		915.5	0.0201704	0.0179172		915.5	0.000268592	0.000594292		915.5	-0.00184275	5.65727e-08		915.5	-0.000825492	1.75791e-13		915.5	-4.45896e-05	1.05698e-81
916.5	0.116327	0.117419		916.5	0.0437614	0.0455996		916.5	0.0183652	0.0178794		916.5	-0.000501852	0.000590841		916.5	-0.00230122	5.56778e-08		916.5	0.000277388	1.70631e-13		916.5	0.0016168	8.64191e-82
917.5	0.118139	0.117413		917.5	0.044606	0.0455498		917.5	0.0178064	0.0178416		917.5	0.00139533	0.00058741		917.5	-0.000255331	5.4797e-08		917.5	0.000484507	1.65621e-13		917.5	-0.000155588	7.06565e-82
918.5	0.116712	0.117408		918.5	0.0438807	0.0455		918.5	0.0179653	0.017804		918.5	0.00141851	0.000583999		918.5	-0.00120991	5.39302e-08		918.5	2.79367e-05	1.60759e-13		918.5	0.000533705	5.7769e-82
919.5	0.117429	0.117402		919.5	0.0440644	0.0454503		919.5	0.0187199	0.0177664		919.5	0.00168035	0.000580608		919.5	-0.000770063	5.30771e-08		919.5	0.00066545	1.5604e-13		919.5	0.00136467	4.72322e-82
920.5	0.11728	0.117397		920.5	0.0431347	0.0454006		920.5	0.0184094	0.0177289		920.5	0.00161735	0.000577237		920.5	0.000781302	5.22375e-08		920.5	-0.000241515	1.51459e-13		920.5	-0.000379088	3.86172e-82
921.5	0.117524	0.117391		921.5	0.0446499	0.045351		921.5	0.0179605	0.0176915		921.5	0.00202979	0.000573885		921.5	-0.000678737	5.14111e-08		921.5	-3.92431e-06	1.47012e-13		921.5	7.22163e-06	3.15736e-82
922.5	0.116462	0.117386		922.5	0.0452248	0.0453014		922.5	0.0180802	0.0176542		922.5	0.000740897	0.000570552		922.5	-0.000417059	5.05979e-08		922.5	-0.000363665	1.42697e-13		922.5	-0.000129714	2.58147e-82
923.5	0.114843	0.11738		923.5	0.0444753	0.0452519		923.5	0.0193264	0.0176169		923.5	0.00298804	0.000567239		923.5	-0.000724573	4.97975e-08		923.5	-0.000438391	1.38507e-13		923.5	-9.72543e-05	2.11062e-82
924.5	0.118007	0.117375		924.5	0.0448205	0.0452025		924.5	0.0187324	0.0175798		924.5	0.00167017	0.000563945		924.5	-0.00230905	4.90097e-08		924.5	0.000242729	1.34441e-13		924.5	-0.000486613	1.72565e-82
925.5	0.118227	0.117369		925.5	0.0435542	0.0451531		925.5	0.0196218	0.0175427		925.5	0.0011882	0.000560671		925.5	-0.00109008	4.82345e-08		925.5	-1.77402e-05	1.30494e-13		925.5	2.21874e-05	1.4109e-82
926.5	0.11778	0.117364		926.5	0.0446655	0.0451038		926.5	0.0191936	0.0175056		926.5	0.00107556	0.000557415		926.5	-1.07654e-05	4.74714e-08		926.5	-7.2188e-05	1.26664e-13		926.5	-0.00135253	1.15355e-82
927.5	0.117951	0.117358		927.5	0.0455408	0.0450545		927.5	0.0178236	0.0174687		927.5	0.000368798	0.000554178		927.5	0.000187318	4.67205e-08		927.5	-0.00285003	1.22945e-13		927.5	0.000485146	9.43149e-83
928.5	0.116807	0.117353		928.5	0.0459637	0.0450052		928.5	0.0186321	0.0174318		928.5	-0.000509245	0.00055096		928.5	0.00202136	4.59814e-08		928.5	-0.000197338	1.19336e-13		928.5	0.000166424	7.71122e-83
929.5	0.117135	0.117347		929.5	0.0449728	0.0449561		929.5	0.0192447	0.0173951		929.5	0.000341524	0.000547761		929.5	0.000637533	4.52541e-08		929.5	0.000957169	1.15832e-13		929.5	0.00157313	6.30472e-83
930.5	0.118167	0.117342		930.5	0.0457825	0.0449069		930.5	0.0175547	0.0173583		930.5	-0.000342408	0.00054458		930.5	-0.00131091	4.45382e-08		930.5	0.000257947	1.12432e-13		930.5	0.000745854	5.15476e-83
931.5	0.117619	0.117336		931.5	0.0432949	0.0448579		931.5	0.0200568	0.0173217		931.5	0.00190123	0.000541418		931.5	-9.27322e-05	4.38337e-08		931.5	0.0012139	1.09131e-13		931.5	0.00244464	4.21455e-83
932.5	0.118042	0.117331		932.5	0.0435991	0.0448089		932.5	0.0180411	0.0172852		932.5	0.00362669	0.000538274		932.5	0.000707085	4.31403e-08		932.5	-0.000577912	1.05927e-13		932.5	0.00127977	3.44583e-83
933.5	0.116964	0.117325		933.5	0.0443247	0.0447599		933.5	0.0183838	0.0172487		933.5	0.00188149	0.000535149		933.5	0.000240653	4.24578e-08		933.5	0.000445256	1.02818e-13		933.5	-0.000435749	2.81733e-83
934.5	0.117742	0.11732		934.5	0.0438974	0.044711		934.5	0.017932	0.0172123		934.5	0.000616304	0.000532041		934.5	0.000593971	4.17862e-08		934.5	-0.000162396	9.97992e-14		934.5	-0.00189696	2.30346e-83
935.5	0.116839	0.117314		935.5	0.0440796	0.0446621		935.5	0.0190039	0.017176		935.5	0.00155823	0.000528952		935.5	0.000886543	4.11252e-08		935.5	0.00167761	9.68694e-14		935.5	0.000301027	1.88331e-83
936.5	0.118813	0.117309		936.5	0.0436791	0.0446133		936.5	0.0165156	0.0171397		936.5	0.00105124	0.00052588		936.5	-0.000221569	4.04746e-08		936.5	-0.00103086	9.40256e-14		936.5	-0.000489864	1.5398e-83
937.5	0.118039	0.117303		937.5	0.0427792	0.0445646		937.5	0.0169943	0.0171036		937.5	0.0016301	0.000522826		937.5	0.000226301	3.98344e-08		937.5	0.000869357	9.12653e-14		937.5	0.000321071	1.25895e-83
938.5	0.115714	0.117297		938.5	0.0427198	0.0445159		938.5	0.0181486	0.0170675		938.5	8.38786e-05	0.000519791		938.5	-0.000270627	3.92042e-08		938.5	-0.000611261	8.8586e-14		938.5	-2.96806e-05	1.02932e-83
939.5	0.118017	0.117292		939.5	0.0435826	0.0444672		939.5	0.0196019	0.0170314		939.5	0.00120096	0.000516772		939.5	-0.00140987	3.85841e-08		939.5	-2.77056e-05	8.59854e-14		939.5	-0.000452032	8.41577e-84
940.5	0.11627	0.117286		940.5	0.0435767	0.0444187		940.5	0.0163886	0.0169955		940.5	0.00144946	0.000513771		940.5	0.001644	3.79737e-08		940.5	0.000424398	8.34611e-14		940.5	0.000716281	6.88076e-84
941.5	0.117574	0.117281		941.5	0.0444747	0.0443701		941.5	0.0192153	0.0169596		941.5	0.00247915	0.000510788		941.5	0.00095137	3.7373e-08		941.5	0.00242008	8.10109e-14		941.5	0.000199633	5.62574e-84
942.5	0.11772	0.117275		942.5	0.0448606	0.0443216		942.5	0.0168201	0.0169239		942.5	-0.000556635	0.000507822		942.5	-0.00033509	3.67818e-08		942.5	9.74047e-05	7.86326e-14		942.5	-0.000475233	4.59962e-84
943.5	0.1165	0.11727		943.5	0.043028	0.0442732		943.5	0.0179804	0.0168881		943.5	0.00136848	0.000504873		943.5	-0.000815879	3.62e-08		943.5	0.000911836	7.63242e-14		943.5	0.000920961	3.76067e-84
944.5	0.116905	0.117264		944.5	0.0454359	0.0442248		944.5	0.0161566	0.0168525		944.5	0.000821102	0.000501942		944.5	-0.000429942	3.56273e-08		944.5	0.000449791	7.40835e-14		944.5	-0.000519479	3.07474e-84
945.5	0.11746	0.117259		945.5	0.04445	0.0441765		945.5	0.0184314	0.0168169		945.5	0.00115828	0.000499027		945.5	0.00104763	3.50638e-08		945.5	-0.000627416	7.19087e-14		945.5	-0.000946924	2.51392e-84
946.5	0.117243	0.117253		946.5	0.0434994	0.0441282		946.5	0.0193272	0.0167815		946.5	0.00286527	0.000496129		946.5	-0.000491658	3.45091e-08		946.5	0.00214903	6.97976e-14		946.5	4.96668e-06	2.05539e-84
947.5	0.116122	0.117248		947.5	0.0437504	0.04408		947.5	0.0163208	0.016746		947.5	0.00203935	0.000493248		947.5	-0.000823601	3.39632e-08		947.5	-0.000828341	6.77486e-14		947.5	0.000841721	1.68049e-84
948.5	0.116875	0.117242		948.5	0.0411191	0.0440318		948.5	0.0186885	0.0167107		948.5	0.001443	0.000490384		948.5	0.000659739	3.34259e-08		948.5	0.00104342	6.57597e-14		948.5	-0.00190834	1.37398e-84
949.5	0.116798	0.117237		949.5	0.0438647	0.0439837		949.5	0.0175167	0.0166754		949.5	0.00302786	0.000487537		949.5	0.00126	3.28972e-08		949.5	0.000573031	6.38292e-14		949.5	-0.000862272	1.12337e-84
950.5	0.118682	0.117231		950.5	0.0430727	0.0439357		950.5	0.0173058	0.0166403		950.5	0.00205197	0.000484706		950.5	-0.000228798	3.23768e-08		950.5	-0.000186162	6.19553e-14		950.5	-0.00136207	9.18469e-85
951.5	0.117837	0.117226		951.5	0.0447429	0.0438877		951.5	0.0179857	0.0166051		951.5	0.00145006	0.000481891		951.5	0.000143505	3.18646e-08		951.5	-0.000739999	6.01365e-14		951.5	-0.000718102	7.50944e-85
952.5	0.116836	0.11722		952.5	0.0438011	0.0438397		952.5	0.0178437	0.0165701		952.5	0.000720994	0.000479093		952.5	-0.00128908	3.13606e-08		952.5	0.000261453	5.8371e-14		952.5	-0.000896066	6.13974e-85
953.5	0.118732	0.117215		953.5	0.0429576	0.0437918		953.5	0.0174742	0.0165351		953.5	0.00227988	0.000476311		953.5	0.000719732	3.08645e-08		953.5	0.000236344	5.66574e-14		953.5	-0.000660856	5.01988e-85
954.5	0.117945	0.117209		954.5	0.0429544	0.0437439		954.5	0.0172629	0.0165002		954.5	0.000934434	0.000473545		954.5	-0.000240668	3.03762e-08		954.5	0.000665177	5.49941e-14		954.5	0.000582851	4.10427e-85
955.5	0.117021	0.117204		955.5	0.0436017	0.0436961		955.5	0.0184416	0.0164654		955.5	0.0013158	0.000470795		955.5	-0.000457687	2.98957e-08		955.5	-7.60364e-05	5.33797e-14		955.5	0.00100138	3.35567e-85
956.5	0.117029	0.117198		956.5	0.0431652	0.0436484		956.5	0.0166633	0.0164307		956.5	0.00309939	0.000468062		956.5	-0.000383823	2.94228e-08		956.5	0.000634539	5.18126e-14		956.5	0.000736937	2.7436e-85
957.5	0.116595	0.117193		957.5	0.0424513	0.0436007		957.5	0.017486	0.016396		957.5	0.00130967	0.000465344		957.5	0.00146466	2.89574e-08		957.5	-3.8248e-05	5.02915e-14		957.5	0.000168384	2.24318e-85
958.5	0.11642	0.117187		958.5	0.0404242	0.0435531		958.5	0.018406	0.0163614		958.5	0.000294886	0.000462641		958.5	0.000644995	2.84993e-08		958.5	-0.000672239	4.88151e-14		958.5	-0.00132282	1.83403e-85
959.5	0.116192	0.117182		959.5	0.0432483	0.0435055		959.5	0.0188003	0.0163269		959.5	0.00166995	0.000459955		959.5	2.60225e-05	2.80485e-08		959.5	0.000835102	4.7382e-14		959.5	-0.00131618	1.49951e-85
960.5	0.116546	0.117176		960.5	0.0447474	0.0434579		960.5	0.0180395	0.0162924		960.5	0.00278419	0.000457284		960.5	0.0027146	2.76048e-08		960.5	0.000294718	4.5991e-14		960.5	0.00101243	1.22601e-85
961.5	0.118196	0.117171		961.5	0.0417368	0.0434104		961.5	0.0162173	0.016258		961.5	0.000268851	0.000454629		961.5	-0.000263359	2.71681e-08		961.5	0.000917049	4.46409e-14		961.5	0.000108996	1.00239e-85
962.5	0.1166	0.117165		962.5	0.0424751	0.043363		962.5	0.0165368	0.0162237		962.5	0.0027737	0.000451989		962.5	-1.21332e-05	2.67383e-08		962.5	0.000152833	4.33303e-14		962.5	-0.00170967	8.19555e-86
963.5	0.116086	0.11716		963.5	0.0424411	0.0433156		963.5	0.0170822	0.0161895		963.5	0.000177378	0.000449364		963.5	8.57489e-05	2.63154e-08		963.5	-6.30127e-05	4.20583e-14		963.5	-0.00139382	6.70071e-86
964.5	0.118058	0.117154		964.5	0.0452579	0.0432683		964.5	0.0180858	0.0161553		964.5	0.00180958	0.000446755		964.5	-0.00120022	2.58991e-08		964.5	-0.00151006	4.08236e-14		964.5	-0.000653089	5.47853e-86
965.5	0.116978	0.117149		965.5	0.0416851	0.043221		965.5	0.0160942	0.0161212		965.5	0.00387825	0.000444161		965.5	0.000569831	2.54894e-08		965.5	-0.000182963	3.96251e-14		965.5	0.00104592	4.47926e-86
966.5	0.116008	0.117143		966.5	0.042644	0.0431738		966.5	0.0163045	0.0160872		966.5	0.000492338	0.000441582		966.5	-7.93377e-05	2.50862e-08		966.5	0.000817249	3.84618e-14		966.5	0.000826722	3.66226e-86
967.5	0.117135	0.117138		967.5	0.0425509	0.0431266		967.5	0.0185998	0.0160533		967.5	0.00265851	0.000439017		967.5	0.00294728	2.46894e-08		967.5	-0.000711193	3.73327e-14		967.5	-0.00133868	2.99428e-86
968.5	0.118119	0.117132		968.5	0.0438735	0.0430795		968.5	0.0175886	0.0160194		968.5	0.00445836	0.000436468		968.5	-0.00138548	2.42988e-08		968.5	0.000556796	3.62367e-14		968.5	0.00239806	2.44813e-86
969.5	0.116204	0.117127		969.5	0.0430507	0.0430324		969.5	0.0161043	0.0159856		969.5	0.0024627	0.000433934		969.5	-0.00128437	2.39144e-08		969.5	0.000550042	3.51729e-14		969.5	-0.00116956	2.0016e-86
970.5	0.118321	0.117121		970.5	0.0421769	0.0429854		970.5	0.0169024	0.0159519		970.5	0.00253655	0.000431414		970.5	0.000220078	2.35361e-08		970.5	-0.000558109	3.41403e-14		970.5	0.000562852	1.63652e-86
971.5	0.115618	0.117116		971.5	0.0434579	0.0429384		971.5	0.0161536	0.0159182		971.5	0.00379739	0.000428909		971.5	0.00167514	2.31638e-08		971.5	-0.00142653	3.31381e-14		971.5	-0.0013064	1.33802e-86
972.5	0.117717	0.11711		972.5	0.0433705	0.0428915		972.5	0.0170909	0.0158846		972.5	0.00231681	0.000426418		972.5	0.000672867	2.27974e-08		972.5	0.000435157	3.21652e-14		972.5	0.000181121	1.09397e-86
973.5	0.117766	0.117105		973.5	0.0430846	0.0428446		973.5	0.0174867	0.0158511		973.5	0.0033207	0.000423942		973.5	-0.000570563	2.24368e-08		973.5	-0.000112745	3.12209e-14		973.5	-0.00064169	8.94435e-87
974.5	0.117386	0.117099		974.5	0.0425951	0.0427978		974.5	0.0183274	0.0158176		974.5	0.00184117	0.00042148		974.5	-0.00125586	2.20818e-08		974.5	0.00120576	3.03044e-14		974.5	0.000426331	7.31294e-87
975.5	0.115843	0.117094		975.5	0.0424706	0.0427511		975.5	0.0168131	0.0157843		975.5	0.00196037	0.000419033		975.5	0.00164849	2.17325e-08		975.5	0.00118929	2.94147e-14		975.5	0.00085088	5.97908e-87
976.5	0.116675	0.117088		976.5	0.0416885	0.0427043		976.5	0.0160958	0.015751		976.5	0.00109242	0.0004166		976.5	0.00136535	2.13887e-08		976.5	0.00108092	2.85512e-14		976.5	0.00100126	4.88852e-87
977.5	0.116466	0.117083		977.5	0.0410096	0.0426577		977.5	0.0163138	0.0157177		977.5	0.00227362	0.000414181		977.5	0.00188462	2.10504e-08		977.5	0.000504483	2.7713e-14		977.5	-0.00052735	3.99687e-87
978.5	0.117246	0.117077		978.5	0.042426	0.0426111		978.5	0.0159857	0.0156846		978.5	0.00234443	0.000411776		978.5	-0.000351981	2.07174e-08		978.5	0.00163684	2.68994e-14		978.5	-0.000994412	3.26786e-87
979.5	0.117047	0.117072		979.5	0.0412424	0.0425645		979.5	0.016638	0.0156515		979.5	0.0028401	0.000409385		979.5	0.000219051	2.03897e-08		979.5	-5.04617e-05	2.61098e-14		979.5	-0.000926808	2.67181e-87
980.5	0.117633	0.117066		980.5	0.0433894	0.042518		980.5	0.0176153	0.0156184		980.5	0.00352618	0.000407007		980.5	-0.000311563	2.00671e-08		980.5	0.00145295	2.53432e-14		980.5	0.000451784	2.18448e-87
981.5	0.117402	0.117061		981.5	0.0420333	0.0424715		981.5	0.0162089	0.0155855		981.5	0.00369663	0.000404644		981.5	0.000233445	1.97497e-08		981.5	0.00271474	2.45992e-14		981.5	-0.00124352	1.78604e-87
982.5	0.117818	0.117055		982.5	0.0418977	0.0424251		982.5	0.0159305	0.0155526		982.5	0.00348913	0.000402294		982.5	-0.00176514	1.94373e-08		982.5	0.00123807	2.38771e-14		982.5	-0.00184686	1.46027e-87
983.5	0.116939	0.11705		983.5	0.0420206	0.0423788		983.5	0.0170177	0.0155198		983.5	0.00252124	0.000399958		983.5	-0.000537798	1.91298e-08		983.5	0.00123028	2.31761e-14		983.5	0.000685814	1.19392e-87
984.5	0.116078	0.117044		984.5	0.041759	0.0423325		984.5	0.0148412	0.015487		984.5	0.000598941	0.000397636		984.5	0.000819166	1.88272e-08		984.5	0.000984102	2.24957e-14		984.5	-0.00106217	9.76157e-88
985.5	0.11702	0.117039		985.5	0.0416151	0.0422862		985.5	0.0153316	0.0154543		985.5	0.000417072	0.000395327		985.5	0.00136334	1.85294e-08		985.5	0.000770172	2.18353e-14		985.5	-0.000118731	7.9811e-88
986.5	0.117007	0.117033		986.5	0.0418739	0.04224		986.5	0.0166856	0.0154217		986.5	0.00298314	0.000393031		986.5	0.00113791	1.82363e-08		986.5	-0.00136536	2.11943e-14		986.5	0.000317227	6.52537e-88
987.5	0.11623	0.117028		987.5	0.0427277	0.0421938		987.5	0.0160773	0.0153892		987.5	0.00296892	0.000390749		987.5	-6.85207e-05	1.79478e-08		987.5	0.000960881	2.05721e-14		987.5	-0.00156098	5.33517e-88
988.5	0.115432	0.117022		988.5	0.0432686	0.0421477		988.5	0.0155105	0.0153567		988.5	0.00249863	0.00038848		988.5	-0.00200589	1.76639e-08		988.5	0.000858231	1.99682e-14		988.5	0.00134794	4.36205e-88
989.5	0.116254	0.117017		989.5	0.0413772	0.0421017		989.5	0.0174891	0.0153243		989.5	0.0021539	0.000386224		989.5	-0.000100935	1.73844e-08		989.5	-0.000676838	1.93819e-14		989.5	-0.00075292	3.56643e-88
990.5	0.117126	0.117011		990.5	0.0418597	0.0420557		990.5	0.0161492	0.015292		990.5	0.00186357	0.000383982		990.5	0.00146953	1.71094e-08		990.5	-0.00016435	1.88129e-14		990.5	-0.000829334	2.91593e-88
991.5	0.116063	0.117006		991.5	0.0418019	0.0420097		991.5	0.0165446	0.0152597		991.5	0.00172127	0.000381752		991.5	-0.00125597	1.68388e-08		991.5	0.000582406	1.82607e-14		991.5	0.000455628	2.38407e-88
992.5	0.117343	0.117		992.5	0.0426338	0.0419638		992.5	0.0154467	0.0152275		992.5	0.00333694	0.000379535		992.5	-0.000180531	1.65724e-08		992.5	-0.00022778	1.77246e-14		992.5	0.000952726	1.94923e-88
993.5	0.115919	0.116995		993.5	0.0425442	0.041918		993.5	0.0170356	0.0151954		993.5	0.00319589	0.000377331		993.5	0.00052144	1.63103e-08		993.5	0.00213764	1.72042e-14		993.5	-0.000155879	1.59369e-88
994.5	0.116914	0.116989		994.5	0.0406764	0.0418722		994.5	0.0157515	0.0151633		994.5	0.00299482	0.00037514		994.5	0.00136249	1.60523e-08		994.5	0.000534021	1.66992e-14		994.5	0.000125655	1.30301e-88
995.5	0.116912	0.116984		995.5	0.0406998	0.0418264		995.5	0.0150602	0.0151313		995.5	0.00161266	0.000372962		995.5	0.00125725	1.57983e-08		995.5	0.00157808	1.62089e-14		995.5	0.00127302	1.06535e-88
996.5	0.11784	0.116978		996.5	0.0414304	0.0417807		996.5	0.0144824	0.0150994		996.5	0.00220017	0.000370796		996.5	0.00122703	1.55484e-08		996.5	0.00183736	1.57331e-14		996.5	0.00083936	8.7103e-89
997.5	0.117204	0.116973		997.5	0.041357	0.0417351		997.5	0.0148162	0.0150675		997.5	0.00263784	0.000368643		997.5	-0.000205738	1.53025e-08		997.5	-0.000149036	1.52712e-14		997.5	0.00116575	7.12158e-89
998.5	0.116208	0.116967		998.5	0.041317	0.0416894		998.5	0.01686	0.0150357		998.5	0.00115937	0.000366502		998.5	-5.96521e-05	1.50604e-08		998.5	0.000596203	1.48229e-14		998.5	0.00149114	5.82263e-89
999.5	0.117764	0.116962		999.5	0.0409598	0.0416439		999.5	0.0149464	0.015004		999.5	0.00392084	0.000364374		999.5	0.000642597	1.48222e-08		999.5	0.00260273	1.43877e-14		999.5	0.00194163	4.7606e-89
1000.5	0.11747	0.116956		1000.5	0.0422688	0.0415984		1000.5	0.0169915	0.0149723		1000.5	0.00243766	0.000362258		1000.5	0.00180881	1.45877e-08		1000.5	0.00107108	1.39653e-14		1000.5	0.00112216	3.89228e-89
1001.5	0.118409	0.116951		1001.5	0.0415872	0.0415529		1001.5	0.0162897	0.0149407		1001.5	0.00383574	0.000360155		1001.5	0.000707935	1.43569e-08		1001.5	0.00124442	1.35554e-14		1001.5	-0.000595294	3.18234e-89
1002.5	0.117545	0.116945		1002.5	0.0406033	0.0415075		1002.5	0.0158197	0.0149092		1002.5	0.00194415	0.000358064		1002.5	-4.81337e-05	1.41298e-08		1002.5	0.000367232	1.31574e-14		1002.5	0.00242382	2.6019e-89
1003.5	0.11665	0.11694		1003.5	0.0418011	0.0414622		1003.5	0.0151653	0.0148777		1003.5	0.0021956	0.000355984		1003.5	-0.000206572	1.39063e-08		1003.5	0.00147137	1.27711e-14		1003.5	0.000596047	2.12732e-89
1004.5	0.116193	0.116934		1004.5	0.0416982	0.0414169		1004.5	0.0140118	0.0148463		1004.5	0.00294622	0.000353917		1004.5	0.00085542	1.36863e-08		1004.5	-7.83779e-05	1.23962e-14		1004.5	-0.000758193	1.7393e-89
1005.5	0.117031	0.116929		1005.5	0.0416887	0.0413716		1005.5	0.0158882	0.014815		1005.5	0.00268081	0.000351862		1005.5	0.000292601	1.34698e-08		1005.5	0.00277267	1.20323e-14		1005.5	0.000931362	1.42206e-89
1006.5	0.117371	0.116923		1006.5	0.0417333	0.0413264		1006.5	0.0133651	0.0147837		1006.5	0.00322624	0.000349819		1006.5	-0.00120545	1.32567e-08		1006.5	-0.000315298	1.16791e-14		1006.5	0.000223088	1.16268e-89
1007.5	0.117062	0.116918		1007.5	0.041466	0.0412812		1007.5	0.0147301	0.0147525		1007.5	0.00212496	0.000347788		1007.5	0.000313911	1.3047e-08		1007.5	-0.000682166	1.13362e-14		1007.5	0.00149776	9.50614e-90
1008.5	0.117001	0.116912		1008.5	0.0407799	0.0412361		1008.5	0.0166957	0.0147214		1008.5	0.00168665	0.000345768		1008.5	0.000517939	1.28406e-08		1008.5	0.00206738	1.10034e-14		1008.5	-0.000971773	7.77225e-90
1009.5	0.116531	0.116907		1009.5	0.042821	0.0411911		1009.5	0.015728	0.0146904		1009.5	0.0033796	0.00034376		1009.5	0.00187999	1.26375e-08		1009.5	-0.000208087	1.06804e-14		1009.5	-0.000941952	6.35462e-90
1010.5	0.11829	0.116901		1010.5	0.0405869	0.0411461		1010.5	0.0146849	0.0146594		1010.5	0.00202163	0.000341764		1010.5	0.00193483	1.24376e-08		1010.5	0.000100474	1.03668e-14		1010.5	-0.00136257	5.19556e-90
1011.5	0.116362	0.116896		1011.5	0.0408952	0.0411011		1011.5	0.0161141	0.0146284		1011.5	0.00442745	0.00033978		1011.5	-0.000501205	1.22409e-08		1011.5	0.000714865	1.00625e-14		1011.5	5.90423e-05	4.24791e-90
1012.5	0.118861	0.11689		1012.5	0.0430861	0.0410562		1012.5	0.0145895	0.0145976		1012.5	0.0022293	0.000337807		1012.5	-0.00242459	1.20472e-08		1012.5	-0.000204915	9.76708e-15		1012.5	0.000875937	3.47311e-90
1013.5	0.117699	0.116885		1013.5	0.0412068	0.0410113		1013.5	0.0156529	0.0145667		1013.5	0.00137091	0.000335845		1013.5	-0.000347569	1.18567e-08		1013.5	0.000196094	9.48035e-15		1013.5	0.000887258	2.83962e-90
1014.5	0.117432	0.116879		1014.5	0.0408958	0.0409665		1014.5	0.0142102	0.014536		1014.5	0.00439081	0.000333895		1014.5	0.00125833	1.16691e-08		1014.5	-0.000227392	9.20203e-15		1014.5	0.000493187	2.32169e-90
1015.5	0.115391	0.116874		1015.5	0.0420355	0.0409218		1015.5	0.0167119	0.0145053		1015.5	0.000296737	0.000331956		1015.5	-0.000202479	1.14845e-08		1015.5	-0.00136928	8.93189e-15		1015.5	-0.000851697	1.89822e-90
1016.5	0.117452	0.116868		1016.5	0.0403739	0.040877		1016.5	0.0161796	0.0144747		1016.5	0.00174833	0.000330028		1016.5	-0.00128232	1.13028e-08		1016.5	-0.00085673	8.66967e-15		1016.5	-0.00111502	1.55199e-90
1017.5	0.117141	0.116863		1017.5	0.0389209	0.0408324		1017.5	0.0120273	0.0144442		1017.5	0.00151081	0.000328112		1017.5	0.000408997	1.1124e-08		1017.5	0.00156196	8.41516e-15		1017.5	-0.00220458	1.26891e-90
1018.5	0.117581	0.116857		1018.5	0.0421822	0.0407878		1018.5	0.0157508	0.0144137		1018.5	0.00227613	0.000326207		1018.5	0.000399103	1.09481e-08		1018.5	-0.000791517	8.16811e-15		1018.5	-0.00109399	1.03747e-90
1019.5	0.116403	0.116852		1019.5	0.0406487	0.0407432		1019.5	0.0172209	0.0143833		1019.5	0.00414919	0.000324313		1019.5	-0.000763501	1.07749e-08		1019.5	0.00131523	7.92832e-15		1019.5	-2.27355e-05	8.48238e-91
1020.5	0.117583	0.116846		1020.5	0.041353	0.0406987		1020.5	0.0152832	0.0143529		1020.5	0.00431516	0.000322429		1020.5	-0.000815817	1.06044e-08		1020.5	-0.00293786	7.69557e-15		1020.5	0.00184774	6.93522e-91
1021.5	0.118907	0.116841		1021.5	0.042258	0.0406542		1021.5	0.0154361	0.0143226		1021.5	0.00172887	0.000320557		1021.5	4.36216e-05	1.04367e-08		1021.5	0.00152579	7.46965e-15		1021.5	-0.00076821	5.67026e-91
1022.5	0.115498	0.116835		1022.5	0.0414526	0.0406098		1022.5	0.0147853	0.0142924		1022.5	0.00326402	0.000318696		1022.5	-0.00157357	1.02716e-08		1022.5	0.000595572	7.25036e-15		1022.5	0.00149537	4.63603e-91
1023.5	0.117328	0.11683		1023.5	0.0409185	0.0405654		1023.5	0.0154491	0.0142623		1023.5	0.00218193	0.000316845		1023.5	0.00130083	1.01091e-08		1023.5	-2.26635e-05	7.03751e-15		1023.5	-0.000254787	3.79043e-91
1024.5	0.116257	0.116824		1024.5	0.039891	0.0405211		1024.5	0.0141653	0.0142322		1024.5	0.00147991	0.000315005		1024.5	0.00145715	9.94919e-09		1024.5	-6.34147e-05	6.83091e-15		1024.5	-0.00228205	3.09907e-91
1025.5	0.116702	0.116819		1025.5	0.0414742	0.0404768		1025.5	0.0135073	0.0142021		1025.5	0.00220499	0.000313176		1025.5	0.00145009	9.79181e-09		1025.5	-0.00028785	6.63037e-15		1025.5	0.00119539	2.53381e-91
1026.5	0.11593	0.116813		1026.5	0.0402338	0.0404326		1026.5	0.0144583	0.0141722		1026.5	0.0030386	0.000311358		1026.5	0.000310509	9.63691e-09		1026.5	-0.00179092	6.43572e-15		1026.5	-0.00108668	2.07165e-91
1027.5	0.115232	0.116808		1027.5	0.039165	0.0403884		1027.5	0.0146208	0.0141423		1027.5	0.00305793	0.00030955		1027.5	0.000136587	9.48447e-09		1027.5	0.00184545	6.24679e-15		1027.5	0.00111565	1.69379e-91
1028.5	0.115736	0.116802		1028.5	0.0407119	0.0403443		1028.5	0.014255	0.0141124		1028.5	0.00257696	0.000307752		1028.5	0.000582639	9.33443e-09		1028.5	0.000127211	6.0634e-15		1028.5	-0.0008143	1.38485e-91
1029.5	0.117724	0.116797		1029.5	0.0411172	0.0403002		1029.5	0.0143177	0.0140826		1029.5	0.002014	0.000305965		1029.5	0.000973468	9.18677e-09		1029.5	-4.02447e-05	5.8854e-15		1029.5	-0.000149298	1.13226e-91
1030.5	0.117592	0.116791		1030.5	0.0393981	0.0402561		1030.5	0.0143164	0.0140529		1030.5	0.00317627	0.000304188		1030.5	0.00119652	9.04145e-09		1030.5	-0.00169547	5.71262e-15		1030.5	-0.000804075	9.25739e-92
1031.5	0.119296	0.116786		1031.5	0.0392467	0.0402121		1031.5	0.0148418	0.0140233		1031.5	0.0024399	0.000302422		1031.5	3.70969e-05	8.89843e-09		1031.5	-0.000951353	5.54491e-15		1031.5	-0.00053391	7.56887e-92
1032.5	0.115937	0.11678		1032.5	0.0400966	0.0401682		1032.5	0.0145478	0.0139937		1032.5	0.00283905	0.000300666		1032.5	0.000783779	8.75766e-09		1032.5	-0.00134846	5.38213e-15		1032.5	-0.00144698	6.18834e-92
1033.5	0.116234	0.116775		1033.5	0.0412777	0.0401243		1033.5	0.013771	0.0139641		1033.5	0.00339068	0.00029892		1033.5	-0.0014948	8.61913e-09		1033.5	0.00191545	5.22412e-15		1033.5	-0.00227524	5.05961e-92
1034.5	0.117407	0.116769		1034.5	0.0407036	0.0400805		1034.5	0.0121268	0.0139347		1034.5	0.0022801	0.000297184		1034.5	-0.000296788	8.48278e-09		1034.5	9.61038e-05	5.07076e-15		1034.5	-0.000247452	4.13675e-92
1035.5	0.117667	0.116764		1035.5	0.0400957	0.0400367		1035.5	0.0150314	0.0139053		1035.5	0.00255461	0.000295459		1035.5	0.000847284	8.3486e-09		1035.5	5.25209e-05	4.9219e-15		1035.5	0.00061312	3.38222e-92
1036.5	0.116597	0.116758		1036.5	0.0396819	0.0399929		1036.5	0.0157893	0.0138759		1036.5	0.00320726	0.000293743		1036.5	0.000645696	8.21653e-09		1036.5	-0.00128803	4.7774e-15		1036.5	0.000894456	2.76532e-92
1037.5	0.116027	0.116753		1037.5	0.040695	0.0399492		1037.5	0.0116053	0.0138466		1037.5	0.00215046	0.000292037		1037.5	0.000879583	8.08655e-09		1037.5	0.00040576	4.63715e-15		1037.5	0.00109193	2.26093e-92
1038.5	0.115507	0.116747		1038.5	0.0406073	0.0399056		1038.5	0.0126687	0.0138174		1038.5	0.00337966	0.000290342		1038.5	-0.000431438	7.95863e-09		1038.5	-0.00024087	4.50102e-15		1038.5	0.000398027	1.84855e-92
1039.5	0.117213	0.116742		1039.5	0.0383459	0.039862		1039.5	0.0142302	0.0137883		1039.5	0.00246733	0.000288656		1039.5	0.000657461	7.83274e-09		1039.5	-0.000266139	4.36888e-15		1039.5	0.000224281	1.51138e-92
1040.5	0.113889	0.116736		1040.5	0.0414853	0.0398184		1040.5	0.0148421	0.0137592		1040.5	0.00320544	0.000286979		1040.5	-0.00191678	7.70883e-09		1040.5	0.00124093	4.24062e-15		1040.5	-0.000218318	1.23571e-92
1041.5	0.116955	0.116731		1041.5	0.0427681	0.0397749		1041.5	0.01439	0.0137301		1041.5	0.00385172	0.000285313		1041.5	-0.000208823	7.58689e-09		1041.5	0.00104473	4.11613e-15		1041.5	-0.00308167	1.01032e-92
1042.5	0.116012	0.116725		1042.5	0.0391766	0.0397314		1042.5	0.0127569	0.0137012		1042.5	0.00201345	0.000283656		1042.5	0.00321089	7.46687e-09		1042.5	-0.000241502	3.99529e-15		1042.5	-0.000179264	8.26042e-93
1043.5	0.118278	0.11672		1043.5	0.0400148	0.039688		1043.5	0.0127534	0.0136722		1043.5	0.00400353	0.000282009		1043.5	-0.000688529	7.34876e-09		1043.5	-0.00153483	3.878e-15		1043.5	-0.00100173	6.75375e-93
1044.5	0.115818	0.116714		1044.5	0.0399521	0.0396447		1044.5	0.014186	0.0136434		1044.5	0.00410316	0.000280372		1044.5	-0.000380784	7.23251e-09		1044.5	-0.00241371	3.76416e-15		1044.5	-0.000339226	5.52189e-93
1045.5	0.11717	0.116709		1045.5	0.038957	0.0396013		1045.5	0.0137252	0.0136146		1045.5	0.0012186	0.000278744		1045.5	-0.00148132	7.1181e-09		1045.5	0.000553649	3.65365e-15		1045.5	-0.00161143	4.51471e-93
1046.5	0.117605	0.116703		1046.5	0.0389844	0.0395581		1046.5	0.0142923	0.0135859		1046.5	0.00222609	0.000277125		1046.5	0.000523942	7.0055e-09		1046.5	-0.000465871	3.54639e-15		1046.5	-0.00215569	3.69125e-93
1047.5	0.116075	0.116698		1047.5	0.0379068	0.0395148		1047.5	0.0127074	0.0135572		1047.5	0.00082589	0.000275516		1047.5	-0.000285491	6.89468e-09		1047.5	-0.00223801	3.44228e-15		1047.5	-0.00083798	3.01798e-93
1048.5	0.117242	0.116692		1048.5	0.0390144	0.0394717		1048.5	0.0130154	0.0135286		1048.5	0.00314262	0.000273916		1048.5	-0.000225901	6.78561e-09		1048.5	-0.0014156	3.34122e-15		1048.5	-0.000168615	2.46751e-93
1049.5	0.115726	0.116687		1049.5	0.0420365	0.0394285		1049.5	0.0127327	0.0135001		1049.5	0.00153318	0.000272325		1049.5	0.000388206	6.67827e-09		1049.5	-0.00309453	3.24313e-15		1049.5	0.000398759	2.01744e-93
1050.5	0.116022	0.116681		1050.5	0.0403049	0.0393854		1050.5	0.0116563	0.0134716		1050.5	0.00179141	0.000270744		1050.5	0.00167514	6.57263e-09		1050.5	-0.000399977	3.14792e-15		1050.5	-0.000581247	1.64947e-93
1051.5	0.117915	0.116676		1051.5	0.0390648	0.0393424		1051.5	0.0122911	0.0134431		1051.5	0.0028181	0.000269172		1051.5	0.000653934	6.46866e-09		1051.5	0.000659545	3.05551e-15		1051.5	0.0016904	1.34861e-93
1052.5	0.115467	0.11667		1052.5	0.0388596	0.0392994		1052.5	0.0134122	0.0134148		1052.5	0.00168239	0.000267609		1052.5	0.00321762	6.36633e-09		1052.5	-0.002344	2.96581e-15		1052.5	0.000828032	1.10263e-93
1053.5	0.116873	0.116665		1053.5	0.0397123	0.0392565		1053.5	0.0133857	0.0133865		1053.5	0.00326197	0.000266055		1053.5	6.27593e-05	6.26562e-09		1053.5	0.000517332	2.87874e-15		1053.5	0.00207806	9.01514e-94
1054.5	0.117581	0.11666		1054.5	0.0403829	0.0392136		1054.5	0.0134806	0.0133582		1054.5	0.00271727	0.00026451		1054.5	-0.000417834	6.16651e-09		1054.5	-0.00107714	2.79423e-15		1054.5	-0.000191119	7.37081e-94
1055.5	0.116062	0.116654		1055.5	0.0379546	0.0391707		1055.5	0.0150557	0.01333		1055.5	0.00293904	0.000262974		1055.5	-0.000330694	6.06896e-09		1055.5	0.000301228	2.7122e-15		1055.5	0.000736845	6.0264e-94
1056.5	0.115804	0.116649		1056.5	0.0386618	0.0391279		1056.5	0.0133925	0.0133019		1056.5	0.00539653	0.000261447		1056.5	0.000322669	5.97296e-09		1056.5	-0.00134132	2.63258e-15		1056.5	-0.000675564	4.92721e-94
1057.5	0.116265	0.116643		1057.5	0.038655	0.0390852		1057.5	0.0152883	0.0132738		1057.5	0.00143722	0.000259929		1057.5	0.000465771	5.87847e-09		1057.5	0.000864869	2.55529e-15		1057.5	-6.23101e-05	4.0285e-94
1058.5	0.117204	0.116638		1058.5	0.0396859	0.0390425		1058.5	0.0143354	0.0132458		1058.5	0.00208074	0.000258419		1058.5	0.00216589	5.78548e-09		1058.5	-0.000618421	2.48028e-15		1058.5	0.00131473	3.29372e-94
1059.5	0.114952	0.116632		1059.5	0.0366028	0.0389998		1059.5	0.0119527	0.0132179		1059.5	0.00423893	0.000256919		1059.5	0.00216898	5.69396e-09		1059.5	0.000572808	2.40746e-15		1059.5	-0.000257313	2.69296e-94
1060.5	0.116538	0.116627		1060.5	0.0393746	0.0389572		1060.5	0.013651	0.01319		1060.5	0.00482459	0.000255427		1060.5	0.00130999	5.60389e-09		1060.5	0.00150228	2.33679e-15		1060.5	-0.00151982	2.20177e-94
1061.5	0.115379	0.116621		1061.5	0.0386828	0.0389146		1061.5	0.0136241	0.0131621		1061.5	0.00299762	0.000253944		1061.5	0.000736492	5.51525e-09		1061.5	0.000639387	2.26818e-15		1061.5	-0.00153393	1.80018e-94
1062.5	0.116567	0.116616		1062.5	0.0410436	0.0388721		1062.5	0.0131717	0.0131344		1062.5	0.00374756	0.000252469		1062.5	0.00102107	5.428e-09		1062.5	0.000423997	2.2016e-15		1062.5	0.000947364	1.47183e-94
1063.5	0.117528	0.11661		1063.5	0.0393528	0.0388296		1063.5	0.0122838	0.0131066		1063.5	0.00272152	0.000251003		1063.5	0.000402793	5.34214e-09		1063.5	-0.00166103	2.13696e-15		1063.5	-0.00136554	1.20337e-94
1064.5	0.116679	0.116605		1064.5	0.0384633	0.0387872		1064.5	0.0133189	0.013079		1064.5	0.00346056	0.000249546		1064.5	-0.000272175	5.25763e-09		1064.5	0.000180841	2.07423e-15		1064.5	-0.0019918	9.83883e-95
1065.5	0.116589	0.116599		1065.5	0.0385	0.0387448		1065.5	0.0150133	0.0130514		1065.5	0.0044307	0.000248097		1065.5	0.00143706	5.17446e-09		1065.5	-0.000302189	2.01334e-15		1065.5	-0.00065307	8.04426e-95
1066.5	0.115458	0.116594		1066.5	0.0391382	0.0387025		1066.5	0.0107833	0.0130238		1066.5	0.00307753	0.000246656		1066.5	0.00207537	5.09261e-09		1066.5	-0.000585212	1.95423e-15		1066.5	-0.00054115	6.57702e-95
1067.5	0.118015	0.116588		1067.5	0.0379797	0.0386602		1067.5	0.0119809	0.0129964		1067.5	0.00154122	0.000245224		1067.5	0.000611574	5.01205e-09		1067.5	-0.00177612	1.89686e-15		1067.5	0.0017325	5.37739e-95
1068.5	0.117129	0.116583		1068.5	0.0378995	0.0386179		1068.5	0.0136183	0.0129689		1068.5	0.00225117	0.0002438		1068.5	0.000987088	4.93276e-09		1068.5	0.000691793	1.84117e-15		1068.5	0.00146492	4.39658e-95
1069.5	0.116573	0.116577		1069.5	0.0381368	0.0385757		1069.5	0.0140509	0.0129416		1069.5	0.00355589	0.000242384		1069.5	0.00138665	4.85473e-09		1069.5	-0.000759426	1.78712e-15		1069.5	0.00131756	3.59466e-95
1070.5	0.115593	0.116572		1070.5	0.03616	0.0385336		1070.5	0.01309	0.0129143		1070.5	0.00347939	0.000240977		1070.5	0.0010301	4.77794e-09		1070.5	-0.00124652	1.73466e-15		1070.5	-0.000533235	2.939e-95
1071.5	0.116331	0.116566		1071.5	0.03941	0.0384915		1071.5	0.0148809	0.012887		1071.5	0.00280535	0.000239577		1071.5	-0.000100493	4.70235e-09		1071.5	0.000241336	1.68373e-15		1071.5	-0.000198063	2.40294e-95
1072.5	0.114814	0.116561		1072.5	0.0380911	0.0384494		1072.5	0.0116938	0.0128598		1072.5	0.00444918	0.000238186		1072.5	0.000926955	4.62797e-09		1072.5	0.00166905	1.6343e-15		1072.5	0.000938031	1.96465e-95
1073.5	0.11593	0.116555		1073.5	0.0377683	0.0384074		1073.5	0.0121655	0.0128327		1073.5	0.0014691	0.000236803		1073.5	0.000836478	4.55476e-09		1073.5	0.000587996	1.58632e-15		1073.5	0.000119154	1.60631e-95
1074.5	0.11771	0.11655		1074.5	0.0402914	0.0383654		1074.5	0.0112124	0.0128056		1074.5	0.000333731	0.000235428		1074.5	0.000915545	4.48271e-09		1074.5	-0.000847301	1.53975e-15		1074.5	0.00201721	1.31332e-95
1075.5	0.115074	0.116544		1075.5	0.0384135	0.0383235		1075.5	0.0105485	0.0127786		1075.5	0.00372067	0.000234061		1075.5	0.00200059	4.4118e-09		1075.5	0.00148274	1.49455e-15		1075.5	0.000516287	1.07378e-95
1076.5	0.115271	0.116539		1076.5	0.0401858	0.0382816		1076.5	0.0110431	0.0127516		1076.5	0.00116645	0.000232702		1076.5	0.000413258	4.34201e-09		1076.5	0.00236874	1.45068e-15		1076.5	-0.00105658	8.77924e-96
1077.5	0.116821	0.116533		1077.5	0.0372197	0.0382398		1077.5	0.0130961	0.0127247		1077.5	0.00261013	0.000231351		1077.5	0.001049	4.27332e-09		1077.5	0.000536113	1.40809e-15		1077.5	0.000933136	7.17794e-96
1078.5	0.116693	0.116528		1078.5	0.038773	0.038198		1078.5	0.0113225	0.0126979		1078.5	0.00141292	0.000230007		1078.5	0.000484995	4.20572e-09		1078.5	0.00251169	1.36675e-15		1078.5	0.000178466	5.86871e-96
1079.5	0.117158	0.116522		1079.5	0.0387224	0.0381563		1079.5	0.0114772	0.0126711		1079.5	0.00413604	0.000228672		1079.5	-0.000496977	4.13919e-09		1079.5	-0.000884457	1.32663e-15		1079.5	0.00118694	4.79828e-96
1080.5	0.117381	0.116517		1080.5	0.0405645	0.0381146		1080.5	0.0114576	0.0126443		1080.5	0.00191948	0.000227344		1080.5	0.00177848	4.07372e-09		1080.5	0.00149363	1.28768e-15		1080.5	-0.000608054	3.92309e-96
1081.5	0.116989	0.116512		1081.5	0.0384125	0.0380729		1081.5	0.0104708	0.0126176		1081.5	0.00258208	0.000226024		1081.5	0.000920394	4.00928e-09		1081.5	-0.000899096	1.24988e-15		1081.5	0.00260474	3.20753e-96
1082.5	0.116553	0.116506		1082.5	0.0367081	0.0380313		1082.5	0.0100564	0.012591		1082.5	0.00241471	0.000224711		1082.5	0.000534562	3.94585e-09		1082.5	0.00127135	1.21318e-15		1082.5	-0.0019933	2.62249e-96
1083.5	0.118149	0.116501		1083.5	0.037667	0.0379898		1083.5	0.0121062	0.0125644		1083.5	0.000860466	0.000223406		1083.5	0.000705894	3.88343e-09		1083.5	0.00159182	1.17757e-15		1083.5	-0.00148869	2.14416e-96
1084.5	0.116138	0.116495		1084.5	0.0372041	0.0379483		1084.5	0.00965361	0.0125379		1084.5	0.0035071	0.000222109		1084.5	0.00114984	3.822e-09		1084.5	0.00196888	1.143e-15		1084.5	0.000193774	1.75307e-96
1085.5	0.11806	0.11649		1085.5	0.0379808	0.0379068		1085.5	0.0111817	0.0125115		1085.5	0.00372071	0.000220819		1085.5	0.00118589	3.76154e-09		1085.5	0.00141641	1.10944e-15		1085.5	-0.00086402	1.43332e-96
1086.5	0.11671	0.116484		1086.5	0.0382964	0.0378654		1086.5	0.012798	0.0124851		1086.5	0.00142327	0.000219537		1086.5	0.00132844	3.70204e-09		1086.5	0.00129023	1.07687e-15		1086.5	0.000821468	1.17188e-96
1087.5	0.116012	0.116479		1087.5	0.0373523	0.037824		1087.5	0.0121514	0.0124587		1087.5	0.00304104	0.000218262		1087.5	-0.00029582	3.64348e-09		1087.5	0.00130305	1.04526e-15		1087.5	-0.000760949	9.58137e-97
1088.5	0.114718	0.116473		1088.5	0.0392556	0.0377827		1088.5	0.0112201	0.0124324		1088.5	0.00197524	0.000216995		1088.5	0.00108898	3.58584e-09		1088.5	-0.00152233	1.01457e-15		1088.5	-0.00069997	7.83376e-97
1089.5	0.115867	0.116468		1089.5	0.037313	0.0377414		1089.5	0.0130098	0.0124062		1089.5	0.00317667	0.000215735		1089.5	-0.00130498	3.52912e-09		1089.5	-0.000655927	9.84789e-16		1089.5	-0.00110685	6.40491e-97
1090.5	0.117973	0.116462		1090.5	0.0382513	0.0377002		1090.5	0.0120296	0.01238		1090.5	0.00357815	0.000214482		1090.5	0.000427999	3.47329e-09		1090.5	5.88716e-05	9.55878e-16		1090.5	-0.00111003	5.23668e-97
1091.5	0.117255	0.116457		1091.5	0.0366753	0.037659		1091.5	0.0120488	0.0123539		1091.5	0.00160823	0.000213237		1091.5	0.000490941	3.41835e-09		1091.5	-0.00026251	9.27817e-16		1091.5	-0.00142713	4.28153e-97
1092.5	0.114443	0.116451		1092.5	0.0362979	0.0376178		1092.5	0.0135559	0.0123278		1092.5	0.00107197	0.000211998		1092.5	0.00155141	3.36428e-09		1092.5	-0.0014276	9.00579e-16		1092.5	-0.00154935	3.50059e-97
1093.5	0.11643	0.116446		1093.5	0.0386491	0.0375767		1093.5	0.0121925	0.0123018		1093.5	0.00182168	0.000210767		1093.5	0.0023131	3.31106e-09		1093.5	0.00136125	8.7414e-16		1093.5	-0.00303018	2.8621e-97
1094.5	0.114272	0.11644		1094.5	0.03771	0.0375356		1094.5	0.011773	0.0122758		1094.5	0.00022618	0.000209544		1094.5	-0.000321831	3.25868e-09		1094.5	0.00189567	8.48478e-16		1094.5	-0.00288966	2.34006e-97
1095.5	0.114989	0.116435		1095.5	0.0373756	0.0374946		1095.5	0.0118165	0.0122499		1095.5	0.00202968	0.000208327		1095.5	0.0019734	3.20713e-09		1095.5	0.00134821	8.23569e-16		1095.5	-1.64781e-05	1.91324e-97
1096.5	0.114687	0.116429		1096.5	0.0384422	0.0374537		1096.5	0.0119947	0.0122241		1096.5	0.00193025	0.000207117		1096.5	0.00241723	3.1564e-09		1096.5	0.00105162	7.99391e-16		1096.5	-0.00327157	1.56427e-97
1097.5	0.115056	0.116424		1097.5	0.0391352	0.0374127		1097.5	0.0125385	0.0121983		1097.5	0.00437546	0.000205914		1097.5	0.000121924	3.10647e-09		1097.5	-0.00121444	7.75923e-16		1097.5	9.81951e-05	1.27896e-97
1098.5	0.116301	0.116418		1098.5	0.0375961	0.0373719		1098.5	0.00924333	0.0121726		1098.5	0.00208002	0.000204719		1098.5	0.000266978	3.05733e-09		1098.5	0.000957197	7.53145e-16		1098.5	-0.000607024	1.04568e-97
1099.5	0.115872	0.116413		1099.5	0.037077	0.037331		1099.5	0.0119534	0.0121469		1099.5	0.00332462	0.00020353		1099.5	0.000748214	3.00896e-09		1099.5	0.000864707	7.31034e-16		1099.5	-0.00219505	8.54951e-98
1100.5	0.116085	0.116407		1100.5	0.0376001	0.0372902		1100.5	0.0126493	0.0121212		1100.5	0.00371588	0.000202348		1100.5	-0.000276665	2.96136e-09		1100.5	0.000278685	7.09573e-16		1100.5	-0.00100982	6.99011e-98
1101.5	0.117006	0.116402		1101.5	0.038989	0.0372495		1101.5	0.0116079	0.0120957		1101.5	0.00342991	0.000201173		1101.5	0.00209613	2.91452e-09		1101.5	-0.00100393	6.88742e-16		1101.5	-8.00843e-05	5.71514e-98
1102.5	0.117196	0.116397		1102.5	0.0380572	0.0372088		1102.5	0.0115883	0.0120701		1102.5	0.00179359	0.000200005		1102.5	0.00153798	2.86842e-09		1102.5	0.000838316	6.68523e-16		1102.5	0.000340297	4.67272e-98
1103.5	0.114573	0.116391		1103.5	0.0367183	0.0371681		1103.5	0.0110171	0.0120447		1103.5	0.00162542	0.000198844		1103.5	0.000770812	2.82304e-09		1103.5	-6.82757e-05	6.48897e-16		1103.5	-0.00125113	3.82043e-98
1104.5	0.115359	0.116386		1104.5	0.0361582	0.0371275		1104.5	0.0113925	0.0120193		1104.5	0.00313541	0.000197689		1104.5	0.00182842	2.77838e-09		1104.5	0.00263872	6.29847e-16		1104.5	-0.00010543	3.1236e-98
1105.5	0.117139	0.11638		1105.5	0.0378821	0.0370869		1105.5	0.010846	0.0119939		1105.5	0.000445108	0.000196541		1105.5	0.00216444	2.73443e-09		1105.5	0.00206414	6.11357e-16		1105.5	-0.000814783	2.55387e-98
1106.5	0.115946	0.116375		1106.5	0.0361605	0.0370464		1106.5	0.0122834	0.0119686		1106.5	0.00326058	0.0001954		1106.5	0.000228964	2.69118e-09		1106.5	0.00125426	5.93409e-16		1106.5	0.00075297	2.08805e-98
1107.5	0.116724	0.116369		1107.5	0.0385383	0.0370059		1107.5	0.0107801	0.0119433		1107.5	0.0029829	0.000194265		1107.5	-0.000974851	2.64861e-09		1107.5	0.000409959	5.75988e-16		1107.5	-0.00132397	1.7072e-98
1108.5	0.115924	0.116364		1108.5	0.036712	0.0369655		1108.5	0.0115285	0.0119181		1108.5	0.00241076	0.000193137		1108.5	-0.000572578	2.60671e-09		1108.5	0.0015739	5.59079e-16		1108.5	7.97257e-05	1.39581e-98
1109.5	0.115861	0.116358		1109.5	0.0368155	0.0369251		1109.5	0.00982079	0.011893		1109.5	0.00313681	0.000192016		1109.5	0.00268166	2.56547e-09		1109.5	0.00178765	5.42666e-16		1109.5	0.00182847	1.14122e-98
1110.5	0.116031	0.116353		1110.5	0.0379675	0.0368848		1110.5	0.00996371	0.0118679		1110.5	0.00255531	0.000190901		1110.5	0.00326924	2.52489e-09		1110.5	0.00142971	5.26735e-16		1110.5	-0.000660771	9.33065e-99
1111.5	0.11722	0.116347		1111.5	0.0367264	0.0368444		1111.5	0.0108701	0.0118428		1111.5	0.00295391	0.000189792		1111.5	0.00284357	2.48495e-09		1111.5	0.00183589	5.11271e-16		1111.5	0.000241205	7.62878e-99
1112.5	0.117063	0.116342		1112.5	0.0360987	0.0368042		1112.5	0.0126099	0.0118178		1112.5	0.00374854	0.00018869		1112.5	-0.00119518	2.44564e-09		1112.5	0.00108633	4.96262e-16		1112.5	0.00113042	6.23731e-99
1113.5	0.115571	0.116336		1113.5	0.0344983	0.036764		1113.5	0.0102363	0.0117929		1113.5	0.00267039	0.000187594		1113.5	0.00105968	2.40695e-09		1113.5	9.99977e-05	4.81693e-16		1113.5	-0.001545	5.09965e-99
1114.5	0.116886	0.116331		1114.5	0.0384135	0.0367238		1114.5	0.0112694	0.011768		1114.5	0.00263511	0.000186505		1114.5	-0.000888203	2.36888e-09		1114.5	-0.00107523	4.67552e-16		1114.5	6.65155e-05	4.16949e-99
1115.5	0.117525	0.116325		1115.5	0.0391162	0.0366837		1115.5	0.0132171	0.0117432		1115.5	0.00171479	0.000185422		1115.5	-3.15233e-05	2.33141e-09		1115.5	0.000270892	4.53826e-16		1115.5	0.00113456	3.40899e-99
1116.5	0.114988	0.11632		1116.5	0.0361791	0.0366436		1116.5	0.00914978	0.0117184		1116.5	0.00401849	0.000184345		1116.5	-0.000605523	2.29453e-09		1116.5	0.000144668	4.40503e-16		1116.5	-0.000276407	2.7872e-99
1117.5	0.117585	0.116314		1117.5	0.0390356	0.0366035		1117.5	0.00987778	0.0116937		1117.5	0.00108578	0.000183275		1117.5	0.000853028	2.25823e-09		1117.5	7.18152e-05	4.27571e-16		1117.5	0.000495901	2.27883e-99
1118.5	0.115735	0.116309		1118.5	0.0373045	0.0365636		1118.5	0.0122672	0.011669		1118.5	0.00314872	0.000182211		1118.5	3.45794e-05	2.22251e-09		1118.5	0.00221234	4.15019e-16		1118.5	0.000615014	1.86318e-99
1119.5	0.115516	0.116304		1119.5	0.039031	0.0365236		1119.5	0.00990688	0.0116444		1119.5	0.00179163	0.000181153		1119.5	-0.00232523	2.18735e-09		1119.5	0.00108789	4.02835e-16		1119.5	-0.00102869	1.52334e-99
1120.5	0.115632	0.116298		1120.5	0.0375103	0.0364837		1120.5	0.0116065	0.0116198		1120.5	0.00299179	0.000180101		1120.5	0.000386851	2.15275e-09		1120.5	-0.000514883	3.91009e-16		1120.5	-0.00207952	1.24549e-99
1121.5	0.117527	0.116293		1121.5	0.0357368	0.0364438		1121.5	0.0115495	0.0115953		1121.5	0.0023731	0.000179055		1121.5	-0.000112394	2.11869e-09		1121.5	0.00184764	3.7953e-16		1121.5	-0.00246125	1.01832e-99
1122.5	0.115022	0.116287		1122.5	0.0375459	0.036404		1122.5	0.0105328	0.0115708		1122.5	0.00201524	0.000178015		1122.5	0.000595461	2.08518e-09		1122.5	-5.37685e-05	3.68388e-16		1122.5	-0.000561279	8.32579e-100
1123.5	0.117383	0.116282		1123.5	0.0356201	0.0363642		1123.5	0.0104812	0.0115464		1123.5	0.00041664	0.000176981		1123.5	0.00263791	2.05219e-09		1123.5	0.00118978	3.57573e-16		1123.5	-0.00311849	6.8072e-100
1124.5	0.117265	0.116276		1124.5	0.0361398	0.0363245		1124.5	0.0121145	0.011522		1124.5	0.000522221	0.000175954		1124.5	0.000200501	2.01973e-09		1124.5	0.000647671	3.47076e-16		1124.5	-0.000105812	5.56559e-100
1125.5	0.117478	0.116271		1125.5	0.0371369	0.0362848		1125.5	0.0113301	0.0114977		1125.5	0.00139258	0.000174932		1125.5	0.00125832	1.98778e-09		1125.5	0.00119915	3.36887e-16		1125.5	-0.00128764	4.55045e-100
1126.5	0.116739	0.116265		1126.5	0.033705	0.0362451		1126.5	0.00894847	0.0114735		1126.5	0.002777	0.000173916		1126.5	0.000919845	1.95634e-09		1126.5	0.00250151	3.26997e-16		1126.5	0.0010505	3.72046e-100
1127.5	0.116235	0.11626		1127.5	0.0352304	0.0362055		1127.5	0.0106937	0.0114492		1127.5	0.00121673	0.000172906		1127.5	0.00303509	1.92539e-09		1127.5	0.00111219	3.17397e-16		1127.5	-0.000869943	3.04186e-100
1128.5	0.115371	0.116254		1128.5	0.0382075	0.036166		1128.5	0.00916521	0.0114251		1128.5	0.00155151	0.000171902		1128.5	-0.00114124	1.89493e-09		1128.5	0.00181553	3.08079e-16		1128.5	0.000442227	2.48704e-100
1129.5	0.117792	0.116249		1129.5	0.0382329	0.0361265		1129.5	0.00832724	0.011401		1129.5	0.00363054	0.000170904		1129.5	0.00130016	1.86496e-09		1129.5	0.00263969	2.99035e-16		1129.5	-0.000816716	2.03341e-100
1130.5	0.115141	0.116243		1130.5	0.0336197	0.036087		1130.5	0.0103272	0.0113769		1130.5	0.00357525	0.000169912		1130.5	0.00168386	1.83545e-09		1130.5	0.00184557	2.90256e-16		1130.5	-0.00104417	1.66252e-100
1131.5	0.115538	0.116238		1131.5	0.0377536	0.0360476		1131.5	0.0095654	0.0113529		1131.5	0.00202003	0.000168925		1131.5	0.00161987	1.80642e-09		1131.5	-0.000215539	2.81735e-16		1131.5	-0.000981831	1.35929e-100
1132.5	0.115678	0.116232		1132.5	0.0355646	0.0360082		1132.5	0.00845863	0.0113289		1132.5	0.00212162	0.000167944		1132.5	0.00147454	1.77784e-09		1132.5	0.000349555	2.73464e-16		1132.5	-0.00121261	1.11136e-100
1133.5	0.116801	0.116227		1133.5	0.0372542	0.0359688		1133.5	0.00796309	0.011305		1133.5	0.0041945	0.000166969		1133.5	5.2743e-05	1.74972e-09		1133.5	0.00227099	2.65436e-16		1133.5	-0.00148663	9.08649e-101
1134.5	0.117862	0.116222		1134.5	0.0354344	0.0359295		1134.5	0.0107279	0.0112812		1134.5	0.00401506	0.000165999		1134.5	0.0024455	1.72204e-09		1134.5	0.000457924	2.57643e-16		1134.5	-0.000492655	7.42915e-101
1135.5	0.116408	0.116216		1135.5	0.0359183	0.0358903		1135.5	0.0121515	0.0112574		1135.5	0.00336822	0.000165036		1135.5	-0.000257349	1.6948e-09		1135.5	0.00144156	2.5008e-16		1135.5	-0.00104045	6.0741e-101
1136.5	0.115628	0.116211		1136.5	0.0365874	0.035851		1136.5	0.00935393	0.0112336		1136.5	0.00301518	0.000164077		1136.5	-0.000227349	1.66799e-09		1136.5	0.00187847	2.42738e-16		1136.5	-0.000373592	4.96621e-101
1137.5	0.117667	0.116205		1137.5	0.0350606	0.0358119		1137.5	0.011279	0.0112099		1137.5	0.00340758	0.000163124		1137.5	-0.000607815	1.64161e-09		1137.5	0.00291041	2.35612e-16		1137.5	-0.00100014	4.06039e-101
1138.5	0.118253	0.1162		1138.5	0.0348755	0.0357727		1138.5	0.0110666	0.0111863		1138.5	0.00263365	0.000162177		1138.5	0.000623745	1.61564e-09		1138.5	0.00166136	2.28695e-16		1138.5	-0.00042085	3.31979e-101
1139.5	0.116997	0.116194		1139.5	0.0347915	0.0357336		1139.5	0.010365	0.0111627		1139.5	0.00467158	0.000161235		1139.5	0.000783713	1.59008e-09		1139.5	-0.000713748	2.21981e-16		1139.5	-0.00161104	2.71427e-101
1140.5	0.117778	0.116189		1140.5	0.0360435	0.0356946		1140.5	0.00932595	0.0111391		1140.5	0.00251331	0.000160299		1140.5	0.000465651	1.56493e-09		1140.5	0.00192979	2.15464e-16		1140.5	7.77454e-05	2.2192e-101
1141.5	0.115766	0.116183		1141.5	0.0343251	0.0356556		1141.5	0.0105984	0.0111156		1141.5	0.00117667	0.000159368		1141.5	0.00110927	1.54017e-09		1141.5	0.000634529	2.09139e-16		1141.5	0.00183447	1.81442e-101
1142.5	0.116597	0.116178		1142.5	0.0362207	0.0356166		1142.5	0.00910783	0.0110921		1142.5	0.00304201	0.000158443		1142.5	-0.000283491	1.51581e-09		1142.5	0.00260801	2.02999e-16		1142.5	0.00105931	1.48348e-101
1143.5	0.118308	0.116172		1143.5	0.0371622	0.0355777		1143.5	0.00961033	0.0110687		1143.5	0.0015486	0.000157523		1143.5	0.000144586	1.49183e-09		1143.5	0.00170094	1.9704e-16		1143.5	-0.00125693	1.2129e-101
1144.5	0.116202	0.116167		1144.5	0.0341443	0.0355388		1144.5	0.00964392	0.0110454		1144.5	0.00250483	0.000156608		1144.5	-0.000439516	1.46823e-09		1144.5	0.00106494	1.91255e-16		1144.5	0.00027234	9.9167e-102
1145.5	0.119079	0.116161		1145.5	0.0333442	0.0355		1145.5	0.00994819	0.0110221		1145.5	0.00213074	0.000155699		1145.5	-0.00101714	1.44501e-09		1145.5	0.00230156	1.85641e-16		1145.5	-0.000400656	8.10793e-102
1146.5	0.116388	0.116156		1146.5	0.0358476	0.0354612		1146.5	0.00876486	0.0109988		1146.5	0.00451454	0.000154795		1146.5	0.000235603	1.42215e-09		1146.5	-0.000967216	1.80191e-16		1146.5	0.000604491	6.62907e-102
1147.5	0.115956	0.116151		1147.5	0.0360535	0.0354225		1147.5	0.0102484	0.0109756		1147.5	0.00322125	0.000153896		1147.5	0.000758526	1.39965e-09		1147.5	0.000452322	1.74901e-16		1147.5	0.000823222	5.41995e-102
1148.5	0.115882	0.116145		1148.5	0.034393	0.0353838		1148.5	0.00842283	0.0109524		1148.5	0.00375379	0.000153002		1148.5	0.00118444	1.37751e-09		1148.5	0.00174257	1.69766e-16		1148.5	0.000999036	4.43137e-102
1149.5	0.117808	0.11614		1149.5	0.0341697	0.0353451		1149.5	0.00983711	0.0109293		1149.5	0.00258681	0.000152114		1149.5	-0.00131311	1.35572e-09		1149.5	0.00306992	1.64782e-16		1149.5	0.0022605	3.62311e-102
1150.5	0.116159	0.116134		1150.5	0.0349052	0.0353065		1150.5	0.00892018	0.0109063		1150.5	0.00377763	0.000151231		1150.5	-0.000843255	1.33427e-09		1150.5	0.000148611	1.59945e-16		1150.5	-0.000757629	2.96226e-102
1151.5	0.115728	0.116129		1151.5	0.0346022	0.0352679		1151.5	0.00948249	0.0108833		1151.5	0.0024128	0.000150352		1151.5	-0.000286455	1.31317e-09		1151.5	3.39514e-05	1.55249e-16		1151.5	-0.000480204	2.42196e-102
1152.5	0.11539	0.116123		1152.5	0.035823	0.0352294		1152.5	0.00905213	0.0108603		1152.5	0.00491887	0.000149479		1152.5	0.00294494	1.29239e-09		1152.5	0.00211963	1.50692e-16		1152.5	-0.000196478	1.9802e-102
1153.5	0.116066	0.116118		1153.5	0.034588	0.0351909		1153.5	0.00741583	0.0108374		1153.5	0.00307872	0.000148611		1153.5	0.000451731	1.27195e-09		1153.5	0.000415729	1.46268e-16		1153.5	0.000491693	1.61902e-102
1154.5	0.114791	0.116112		1154.5	0.0341275	0.0351524		1154.5	0.0106919	0.0108145		1154.5	0.001525	0.000147748		1154.5	0.000954716	1.25183e-09		1154.5	-0.00148811	1.41974e-16		1154.5	0.000898932	1.32372e-102
1155.5	0.116394	0.116107		1155.5	0.0365709	0.035114		1155.5	0.00904441	0.0107917		1155.5	0.0028582	0.00014689		1155.5	-0.000472144	1.23203e-09		1155.5	0.0019556	1.37806e-16		1155.5	0.0014089	1.08228e-102
1156.5	0.117448	0.116101		1156.5	0.0339675	0.0350756		1156.5	0.00891527	0.0107689		1156.5	0.00151347	0.000146037		1156.5	0.00196196	1.21254e-09		1156.5	0.000756874	1.3376e-16		1156.5	2.9956e-05	8.84872e-103
1157.5	0.116649	0.116096		1157.5	0.0354535	0.0350373		1157.5	0.00950281	0.0107462		1157.5	0.00214696	0.000145189		1157.5	0.00264934	1.19336e-09		1157.5	0.00233155	1.29833e-16		1157.5	-0.000333446	7.23475e-103
1158.5	0.116386	0.116091		1158.5	0.0355543	0.034999		1158.5	0.00903428	0.0107235		1158.5	0.00156662	0.000144346		1158.5	-0.000754186	1.17448e-09		1158.5	0.00303715	1.26022e-16		1158.5	0.000184469	5.91516e-103
1159.5	0.117571	0.116085		1159.5	0.0342427	0.0349608		1159.5	0.00875325	0.0107009		1159.5	0.00174674	0.000143508		1159.5	0.000997521	1.1559e-09		1159.5	0.00190159	1.22322e-16		1159.5	0.000630568	4.83625e-103
1160.5	0.114819	0.11608		1160.5	0.0361477	0.0349226		1160.5	0.00706223	0.0106783		1160.5	0.00200291	0.000142675		1160.5	0.00103821	1.13761e-09		1160.5	0.00201857	1.18731e-16		1160.5	0.00264708	3.95414e-103
1161.5	0.117809	0.116074		1161.5	0.0362874	0.0348844		1161.5	0.0092453	0.0106558		1161.5	0.00363518	0.000141846		1161.5	0.00115746	1.11962e-09		1161.5	0.00110221	1.15246e-16		1161.5	0.00268587	3.23292e-103
1162.5	0.117832	0.116069		1162.5	0.035486	0.0348463		1162.5	0.0094568	0.0106333		1162.5	0.00397287	0.000141023		1162.5	0.000336402	1.10191e-09		1162.5	0.00132881	1.11862e-16		1162.5	0.00132154	2.64325e-103
1163.5	0.116603	0.116063		1163.5	0.0336817	0.0348082		1163.5	0.0110303	0.0106108		1163.5	0.0040407	0.000140204		1163.5	0.000492257	1.08448e-09		1163.5	0.00137702	1.08578e-16		1163.5	0.000665736	2.16113e-103
1164.5	0.117392	0.116058		1164.5	0.0342685	0.0347702		1164.5	0.00672067	0.0105884		1164.5	0.00312874	0.00013939		1164.5	-0.000787734	1.06732e-09		1164.5	0.00107113	1.05391e-16		1164.5	0.00104936	1.76694e-103
1165.5	0.114439	0.116052		1165.5	0.0361221	0.0347322		1165.5	0.00878873	0.0105661		1165.5	0.00335516	0.00013858		1165.5	0.000228375	1.05044e-09		1165.5	0.00183701	1.02297e-16		1165.5	-0.000132536	1.44466e-103
1166.5	0.117087	0.116047		1166.5	0.0341921	0.0346942		1166.5	0.00882463	0.0105438		1166.5	0.00233841	0.000137776		1166.5	0.00100792	1.03382e-09		1166.5	0.000887087	9.92937e-17		1166.5	0.000778424	1.18116e-103
1167.5	0.116367	0.116041		1167.5	0.0352807	0.0346563		1167.5	0.00751408	0.0105216		1167.5	0.00365961	0.000136976		1167.5	0.00286935	1.01747e-09		1167.5	0.00194861	9.63787e-17		1167.5	-0.000331725	9.6572e-104
1168.5	0.116694	0.116036		1168.5	0.0349347	0.0346184		1168.5	0.00780543	0.0104994		1168.5	0.00359062	0.00013618		1168.5	0.00101109	1.00137e-09		1168.5	0.000366532	9.35493e-17		1168.5	0.00267219	7.89576e-104
1169.5	0.117258	0.11603		1169.5	0.0333721	0.0345806		1169.5	0.0114805	0.0104772		1169.5	0.00307616	0.000135389		1169.5	-0.000351615	9.85532e-10		1169.5	2.12752e-05	9.08029e-17		1169.5	-0.00205704	6.45561e-104
1170.5	0.115615	0.116025		1170.5	0.0344246	0.0345428		1170.5	0.00901129	0.0104551		1170.5	0.00247988	0.000134603		1170.5	-0.000754209	9.69942e-10		1170.5	0.000604664	8.81372e-17		1170.5	-9.27126e-05	5.27813e-104
1171.5	0.116784	0.11602		1171.5	0.034559	0.0345051		1171.5	0.00833794	0.010433		1171.5	0.0028091	0.000133822		1171.5	0.000126259	9.54599e-10		1171.5	0.00205739	8.55498e-17		1171.5	-0.000648977	4.31542e-104
1172.5	0.115489	0.116014		1172.5	0.0325893	0.0344674		1172.5	0.00870468	0.010411		1172.5	0.00344612	0.000133045		1172.5	-0.000869293	9.39498e-10		1172.5	0.000972704	8.30383e-17		1172.5	0.000326552	3.5283e-104
1173.5	0.11767	0.116009		1173.5	0.0351173	0.0344297		1173.5	0.00619022	0.010389		1173.5	0.00170603	0.000132272		1173.5	0.00312928	9.24636e-10		1173.5	-0.000393738	8.06005e-17		1173.5	0.000309394	2.88475e-104
1174.5	0.117068	0.116003		1174.5	0.0360157	0.0343921		1174.5	0.0101546	0.0103671		1174.5	0.00353059	0.000131504		1174.5	-0.000809546	9.1001e-10		1174.5	-0.00136316	7.82343e-17		1174.5	0.000452369	2.35858e-104
1175.5	0.115624	0.115998		1175.5	0.0328165	0.0343545		1175.5	0.00774975	0.0103452		1175.5	0.00212767	0.00013074		1175.5	-0.00094939	8.95614e-10		1175.5	-0.000543983	7.59376e-17		1175.5	-0.000378225	1.92839e-104
1176.5	0.116644	0.115992		1176.5	0.0355031	0.034317		1176.5	0.00963045	0.0103234		1176.5	0.00286542	0.000129981		1176.5	0.000420751	8.81447e-10		1176.5	0.000247201	7.37082e-17		1176.5	-0.00186913	1.57665e-104
1177.5	0.1169	0.115987		1177.5	0.0352138	0.0342795		1177.5	0.00835382	0.0103016		1177.5	0.00280329	0.000129226		1177.5	0.000154104	8.67503e-10		1177.5	0.000244494	7.15444e-17		1177.5	-0.000142783	1.28908e-104
1178.5	0.115851	0.115981		1178.5	0.0347666	0.034242		1178.5	0.00831638	0.0102799		1178.5	0.00334874	0.000128476		1178.5	0.000968203	8.5378e-10		1178.5	0.00204868	6.9444e-17		1178.5	0.000190467	1.05396e-104
1179.5	0.116165	0.115976		1179.5	0.0349216	0.0342046		1179.5	0.00774579	0.0102582		1179.5	0.00214844	0.00012773		1179.5	0.000382659	8.40275e-10		1179.5	0.0016563	6.74054e-17		1179.5	-0.000226496	8.61718e-105
1180.5	0.114716	0.11597		1180.5	0.0354373	0.0341672		1180.5	0.00786839	0.0102365		1180.5	0.000782473	0.000126988		1180.5	-0.000290074	8.26982e-10		1180.5	0.00157487	6.54265e-17		1180.5	-0.000855845	7.04543e-105
1181.5	0.117657	0.115965		1181.5	0.0332951	0.0341299		1181.5	0.00735656	0.0102149		1181.5	0.00383808	0.000126251		1181.5	0.00126403	8.13901e-10		1181.5	0.00191567	6.35058e-17		1181.5	0.000950711	5.76037e-105
1182.5	0.116508	0.11596		1182.5	0.0346126	0.0340926		1182.5	0.00758168	0.0101934		1182.5	0.00369233	0.000125518		1182.5	-0.000247136	8.01026e-10		1182.5	-0.000506213	6.16414e-17		1182.5	-0.00101322	4.7097e-105
1183.5	0.1156	0.115954		1183.5	0.0352051	0.0340554		1183.5	0.0098099	0.0101719		1183.5	0.00195341	0.000124789		1183.5	0.000869222	7.88354e-10		1183.5	0.0015849	5.98318e-17		1183.5	0.00109908	3.85067e-105
1184.5	0.115655	0.115949		1184.5	0.0340875	0.0340181		1184.5	0.00733102	0.0101504		1184.5	0.00114692	0.000124064		1184.5	0.00158958	7.75883e-10		1184.5	0.00170919	5.80753e-17		1184.5	0.000520421	3.14832e-105
1185.5	0.115274	0.115943		1185.5	0.0326008	0.033981		1185.5	0.0065657	0.010129		1185.5	0.00181307	0.000123344		1185.5	0.00111588	7.6361e-10		1185.5	0.00092114	5.63704e-17		1185.5	-0.000738121	2.57408e-105
1186.5	0.116618	0.115938		1186.5	0.0347915	0.0339438		1186.5	0.0101803	0.0101076		1186.5	0.00176732	0.000122628		1186.5	-0.000563477	7.5153e-10		1186.5	0.000144633	5.47155e-17		1186.5	0.00146814	2.10458e-105
1187.5	0.116018	0.115932		1187.5	0.0341619	0.0339067		1187.5	0.0102884	0.0100863		1187.5	0.00270273	0.000121916		1187.5	-0.00248843	7.39642e-10		1187.5	0.00157515	5.31092e-17		1187.5	5.36598e-05	1.72071e-105
1188.5	0.117619	0.115927		1188.5	0.0322283	0.0338697		1188.5	0.00886445	0.010065		1188.5	0.00317797	0.000121208		1188.5	0.00133969	7.27942e-10		1188.5	-0.000613271	5.15501e-17		1188.5	-0.00130058	1.40686e-105
1189.5	0.116827	0.115921		1189.5	0.0351216	0.0338327		1189.5	0.00627726	0.0100438		1189.5	0.00363017	0.000120504		1189.5	-0.00094651	7.16427e-10		1189.5	-0.000249853	5.00367e-17		1189.5	-0.00108129	1.15025e-105
1190.5	0.116618	0.115916		1190.5	0.0324636	0.0337957		1190.5	0.0088083	0.0100226		1190.5	0.00472826	0.000119804		1190.5	0.000203569	7.05094e-10		1190.5	0.000514512	4.85678e-17		1190.5	-0.000617442	9.4045e-106
1191.5	0.115255	0.115911		1191.5	0.0336993	0.0337588		1191.5	0.00945355	0.0100014		1191.5	0.00469818	0.000119108		1191.5	0.00169221	6.9394e-10		1191.5	0.00188493	4.7142e-17		1191.5	0.00109479	7.68915e-106
1192.5	0.117281	0.115905		1192.5	0.0343556	0.0337219		1192.5	0.00890388	0.00998032		1192.5	0.00436561	0.000118417		1192.5	-0.0012869	6.82963e-10		1192.5	0.000887869	4.5758e-17		1192.5	-0.00207461	6.28668e-106
1193.5	0.115884	0.1159		1193.5	0.0343696	0.0336851		1193.5	0.010319	0.00995926		1193.5	0.00142143	0.000117729		1193.5	0.000944655	6.72159e-10		1193.5	0.00174907	4.44147e-17		1193.5	5.32646e-05	5.14001e-106
1194.5	0.115476	0.115894		1194.5	0.0342384	0.0336482		1194.5	0.00742026	0.00993824		1194.5	0.00204927	0.000117046		1194.5	0.00278592	6.61526e-10		1194.5	-0.000675623	4.31108e-17		1194.5	0.000813128	4.20249e-106
1195.5	0.117227	0.115889		1195.5	0.0330335	0.0336115		1195.5	0.00708422	0.00991727		1195.5	0.00401628	0.000116366		1195.5	0.000521249	6.51062e-10		1195.5	-0.000891955	4.18452e-17		1195.5	-0.00155573	3.43597e-106
1196.5	0.115945	0.115883		1196.5	0.0341644	0.0335748		1196.5	0.00735337	0.00989634		1196.5	0.00408783	0.00011569		1196.5	0.000156405	6.40763e-10		1196.5	-0.00133696	4.06168e-17		1196.5	0.000993659	2.80926e-106
1197.5	0.11711	0.115878		1197.5	0.0340041	0.0335381		1197.5	0.00887738	0.00987546		1197.5	0.00332227	0.000115018		1197.5	0.00202701	6.30626e-10		1197.5	-0.000329983	3.94244e-17		1197.5	-0.000955771	2.29686e-106
1198.5	0.117516	0.115872		1198.5	0.0334341	0.0335014		1198.5	0.0066649	0.00985462		1198.5	0.00506224	0.000114351		1198.5	0.00215264	6.20651e-10		1198.5	-0.000391323	3.8267e-17		1198.5	-0.000924234	1.87792e-106
1199.5	0.118121	0.115867		1199.5	0.033625	0.0334648		1199.5	0.0111501	0.00983383		1199.5	0.00115644	0.000113687		1199.5	0.00170214	6.10833e-10		1199.5	-0.00253634	3.71436e-17		1199.5	-0.00140948	1.5354e-106
1200.5	0.114767	0.115861		1200.5	0.0335363	0.0334282		1200.5	0.00783942	0.00981307		1200.5	0.00186529	0.000113026		1200.5	-0.000906979	6.0117e-10		1200.5	-0.00109359	3.60531e-17		1200.5	0.000535061	1.25535e-106
1201.5	0.114895	0.115856		1201.5	0.0340048	0.0333917		1201.5	0.00687927	0.00979237		1201.5	0.00180599	0.00011237		1201.5	0.000539619	5.9166e-10		1201.5	-0.00129734	3.49947e-17		1201.5	-0.000490284	1.02638e-106
1202.5	0.114586	0.115851		1202.5	0.034765	0.0333552		1202.5	0.00758109	0.0097717		1202.5	0.000117541	0.000111718		1202.5	-0.000269412	5.82301e-10		1202.5	0.000298196	3.39674e-17		1202.5	-0.000363294	8.39169e-107
1203.5	0.117416	0.115845		1203.5	0.0351053	0.0333188		1203.5	0.00830444	0.00975108		1203.5	0.00286001	0.000111069		1203.5	0.000519656	5.7309e-10		1203.5	0.00228997	3.29702e-17		1203.5	0.000863822	6.86107e-107
1204.5	0.116145	0.11584		1204.5	0.031841	0.0332824		1204.5	0.00678007	0.00973051		1204.5	0.00358453	0.000110424		1204.5	0.00144122	5.64024e-10		1204.5	0.00012457	3.20023e-17		1204.5	0.000321136	5.60964e-107
1205.5	0.118969	0.115834		1205.5	0.0334966	0.033246		1205.5	0.0079471	0.00970997		1205.5	0.00278421	0.000109783		1205.5	-0.000571924	5.55102e-10		1205.5	0.00035949	3.10628e-17		1205.5	0.00127202	4.58646e-107
1206.5	0.117373	0.115829		1206.5	0.033435	0.0332097		1206.5	0.00730673	0.00968948		1206.5	0.00429162	0.000109145		1206.5	4.0752e-05	5.46321e-10		1206.5	0.000507816	3.01509e-17		1206.5	-0.000919509	3.74991e-107
1207.5	0.117515	0.115823		1207.5	0.0321755	0.0331734		1207.5	0.00857993	0.00966904		1207.5	0.00277095	0.000108511		1207.5	0.000458735	5.37679e-10		1207.5	-0.0027222	2.92657e-17		1207.5	-0.000418275	3.06594e-107
1208.5	0.11643	0.115818		1208.5	0.0322643	0.0331371		1208.5	0.00900678	0.00964863		1208.5	0.00249525	0.000107881		1208.5	-0.00022088	5.29173e-10		1208.5	-0.00165702	2.84066e-17		1208.5	0.000867351	2.50672e-107
1209.5	0.117582	0.115812		1209.5	0.0316091	0.0331009		1209.5	0.00591061	0.00962827		1209.5	0.00111284	0.000107255		1209.5	0.0011831	5.20802e-10		1209.5	-0.000191541	2.75726e-17		1209.5	-0.00179943	2.0495e-107
1210.5	0.11553	0.115807		1210.5	0.0323228	0.0330648		1210.5	0.00965654	0.00960795		1210.5	0.00388751	0.000106632		1210.5	0.000310222	5.12564e-10		1210.5	0.000960178	2.67632e-17		1210.5	0.000151367	1.67568e-107
1211.5	0.116229	0.115802		1211.5	0.0329437	0.0330286		1211.5	0.00866313	0.00958768		1211.5	0.00152144	0.000106013		1211.5	-0.000284035	5.04456e-10		1211.5	-0.00267301	2.59775e-17		1211.5	6.64069e-05	1.37004e-107
1212.5	0.116024	0.115796		1212.5	0.0332917	0.0329925		1212.5	0.00870764	0.00956745		1212.5	0.00209708	0.000105397		1212.5	0.00299687	4.96476e-10		1212.5	0.000374735	2.52149e-17		1212.5	-0.00174744	1.12015e-107
1213.5	0.117578	0.115791		1213.5	0.0332889	0.0329565		1213.5	0.00938034	0.00954726		1213.5	0.00333588	0.000104785		1213.5	-0.000683744	4.88622e-10		1213.5	-0.000122089	2.44746e-17		1213.5	-9.42163e-05	9.15841e-108
1214.5	0.114499	0.115785		1214.5	0.0340608	0.0329205		1214.5	0.00815823	0.00952711		1214.5	0.00172214	0.000104177		1214.5	0.00204218	4.80893e-10		1214.5	0.000939943	2.37561e-17		1214.5	-2.46118e-06	7.48795e-108
1215.5	0.115134	0.11578		1215.5	0.0320299	0.0328845		1215.5	0.00982036	0.00950701		1215.5	0.00491943	0.000103572		1215.5	0.000467629	4.73285e-10		1215.5	-0.00195562	2.30587e-17		1215.5	0.000918005	6.12217e-108
1216.5	0.115588	0.115774		1216.5	0.0330095	0.0328486		1216.5	0.00871954	0.00948694		1216.5	0.00356314	0.00010297		1216.5	6.10033e-05	4.65799e-10		1216.5	0.00199486	2.23818e-17		1216.5	0.000333464	5.00551e-108
1217.5	0.115524	0.115769		1217.5	0.0343401	0.0328127		1217.5	0.00923759	0.00946693		1217.5	0.00303134	0.000102373		1217.5	0.00203781	4.5843e-10		1217.5	-0.000116787	2.17247e-17		1217.5	0.000936507	4.09252e-108
1218.5	0.115268	0.115763		1218.5	0.0322756	0.0327768		1218.5	0.00706383	0.00944695		1218.5	0.00133762	0.000101778		1218.5	0.0015111	4.51178e-10		1218.5	0.000488409	2.10869e-17		1218.5	0.00125828	3.34606e-108
1219.5	0.115349	0.115758		1219.5	0.0315363	0.032741		1219.5	0.00882093	0.00942701		1219.5	0.00364773	0.000101187		1219.5	0.00134071	4.44041e-10		1219.5	-0.000145123	2.04679e-17		1219.5	0.00109831	2.73575e-108
1220.5	0.11585	0.115753		1220.5	0.0317363	0.0327052		1220.5	0.00729535	0.00940712		1220.5	0.0037507	0.0001006		1220.5	0.00117966	4.37017e-10		1220.5	-0.00151614	1.9867e-17		1220.5	-5.16247e-05	2.23676e-108
1221.5	0.115842	0.115747		1221.5	0.032223	0.0326695		1221.5	0.00660034	0.00938727		1221.5	0.00337993	0.000100015		1221.5	-0.000790635	4.30104e-10		1221.5	0.00151457	1.92838e-17		1221.5	0.00115598	1.82878e-108
1222.5	0.119198	0.115742		1222.5	0.0315355	0.0326338		1222.5	0.00712019	0.00936746		1222.5	0.00318481	9.94346e-05		1222.5	0.00187476	4.233e-10		1222.5	0.00263401	1.87176e-17		1222.5	-0.000301647	1.49522e-108
1223.5	0.114034	0.115736		1223.5	0.0343585	0.0325981		1223.5	0.00745561	0.00934769		1223.5	0.00221617	9.88572e-05		1223.5	-0.000354753	4.16604e-10		1223.5	0.000751513	1.81681e-17		1223.5	0.00191694	1.2225e-108
1224.5	0.115384	0.115731		1224.5	0.0307371	0.0325625		1224.5	0.00888332	0.00932797		1224.5	0.000925119	9.82832e-05		1224.5	0.00159021	4.10014e-10		1224.5	0.000841115	1.76348e-17		1224.5	0.00317217	9.99518e-109
1225.5	0.115094	0.115725		1225.5	0.03429	0.0325269		1225.5	0.00898898	0.00930828		1225.5	0.00398316	9.77125e-05		1225.5	0.00123866	4.03528e-10		1225.5	0.000215528	1.71171e-17		1225.5	0.000406872	8.1721e-109
1226.5	0.11504	0.11572		1226.5	0.0334431	0.0324914		1226.5	0.00703919	0.00928864		1226.5	0.00291775	9.71451e-05		1226.5	-0.00125873	3.97145e-10		1226.5	0.000723858	1.66146e-17		1226.5	-0.000965669	6.68154e-109
1227.5	0.115463	0.115715		1227.5	0.033079	0.0324559		1227.5	0.00606072	0.00926904		1227.5	0.00220023	9.6581e-05		1227.5	0.000968473	3.90862e-10		1227.5	0.00467499	1.61268e-17		1227.5	0.000259507	5.46285e-109
1228.5	0.116712	0.115709		1228.5	0.0324413	0.0324204		1228.5	0.00934409	0.00924948		1228.5	0.00329544	9.60202e-05		1228.5	0.000240752	3.84679e-10		1228.5	4.03275e-05	1.56534e-17		1228.5	0.000236574	4.46644e-109
1229.5	0.115778	0.115704		1229.5	0.0334203	0.032385		1229.5	0.00897552	0.00922996		1229.5	0.0015419	9.54626e-05		1229.5	-0.0014374	3.78594e-10		1229.5	0.000748794	1.51938e-17		1229.5	0.00305493	3.65178e-109
1230.5	0.11509	0.115698		1230.5	0.0342663	0.0323496		1230.5	0.00639551	0.00921048		1230.5	0.00349898	9.49083e-05		1230.5	0.000621476	3.72605e-10		1230.5	0.000103186	1.47478e-17		1230.5	0.00193426	2.98571e-109
1231.5	0.11593	0.115693		1231.5	0.0321956	0.0323143		1231.5	0.00712646	0.00919105		1231.5	0.00265478	9.43572e-05		1231.5	-0.000437943	3.66711e-10		1231.5	-0.000666381	1.43148e-17		1231.5	0.0013864	2.44113e-109
1232.5	0.116051	0.115687		1232.5	0.0316652	0.032279		1232.5	0.00693195	0.00917165		1232.5	0.00163167	9.38093e-05		1232.5	-0.00178069	3.6091e-10		1232.5	0.000543994	1.38946e-17		1232.5	0.00126435	1.99587e-109
1233.5	0.117146	0.115682		1233.5	0.0329641	0.0322437		1233.5	0.00651862	0.0091523		1233.5	0.00205063	9.32645e-05		1233.5	-0.000284969	3.55201e-10		1233.5	-0.00140031	1.34867e-17		1233.5	0.00298628	1.63183e-109
1234.5	0.117405	0.115676		1234.5	0.0323929	0.0322085		1234.5	0.00811582	0.00913299		1234.5	0.00308751	9.2723e-05		1234.5	-0.00170907	3.49582e-10		1234.5	-0.00203097	1.30908e-17		1234.5	0.000869468	1.33419e-109
1235.5	0.116349	0.115671		1235.5	0.0320707	0.0321733		1235.5	0.00746929	0.00911371		1235.5	0.00107451	9.21846e-05		1235.5	-0.00108557	3.44052e-10		1235.5	-0.000816816	1.27064e-17		1235.5	0.000314185	1.09084e-109
1236.5	0.117181	0.115666		1236.5	0.0321933	0.0321381		1236.5	0.00559461	0.00909448		1236.5	0.00166029	9.16493e-05		1236.5	-0.000350752	3.3861e-10		1236.5	-0.00071856	1.23334e-17		1236.5	-0.00104069	8.91876e-110
1237.5	0.117132	0.11566		1237.5	0.0318967	0.032103		1237.5	0.00792719	0.00907529		1237.5	0.00156962	9.11171e-05		1237.5	0.00166197	3.33253e-10		1237.5	0.000693124	1.19713e-17		1237.5	-0.00070149	7.29201e-110
1238.5	0.118573	0.115655		1238.5	0.0326382	0.0320679		1238.5	0.00703863	0.00905614		1238.5	0.00260859	9.0588e-05		1238.5	6.98034e-05	3.27982e-10		1238.5	-0.000726161	1.16199e-17		1238.5	-0.00298914	5.96197e-110
1239.5	0.117181	0.115649		1239.5	0.0345501	0.0320329		1239.5	0.00863389	0.00903703		1239.5	0.00125248	9.0062e-05		1239.5	0.000344882	3.22793e-10		1239.5	0.000264881	1.12788e-17		1239.5	-0.000972387	4.87453e-110
1240.5	0.115264	0.115644		1240.5	0.0315773	0.0319979		1240.5	0.0075478	0.00901796		1240.5	0.0036335	8.9539e-05		1240.5	-0.00151977	3.17687e-10		1240.5	0.000534371	1.09477e-17		1240.5	0.000413503	3.98543e-110
1241.5	0.116543	0.115638		1241.5	0.0302646	0.0319629		1241.5	0.00677115	0.00899893		1241.5	0.00416463	8.90191e-05		1241.5	-0.000380418	3.12662e-10		1241.5	0.000626455	1.06263e-17		1241.5	0.00132084	3.2585e-110
1242.5	0.115191	0.115633		1242.5	0.0303327	0.031928		1242.5	0.00696601	0.00897994		1242.5	0.00414978	8.85021e-05		1242.5	-0.00169343	3.07716e-10		1242.5	0.00112205	1.03143e-17		1242.5	0.00165101	2.66417e-110
1243.5	0.116265	0.115628		1243.5	0.0322101	0.0318931		1243.5	0.00657453	0.00896099		1243.5	0.00201866	8.79882e-05		1243.5	0.000434245	3.02848e-10		1243.5	-0.000448939	1.00115e-17		1243.5	-0.00160631	2.17823e-110
1244.5	0.117113	0.115622		1244.5	0.0307404	0.0318582		1244.5	0.00880765	0.00894208		1244.5	0.00129027	8.74773e-05		1244.5	0.00205242	2.98057e-10		1244.5	0.000251938	9.7176e-18		1244.5	-0.000748962	1.78093e-110
1245.5	0.115108	0.115617		1245.5	0.0326293	0.0318234		1245.5	0.00694706	0.00892321		1245.5	-0.000526632	8.69694e-05		1245.5	-0.000681987	2.93342e-10		1245.5	0.00148134	9.43232e-18		1245.5	-2.82409e-05	1.45609e-110
1246.5	0.115642	0.115611		1246.5	0.0329453	0.0317886		1246.5	0.00733139	0.00890438		1246.5	0.00133853	8.64643e-05		1246.5	0.000494217	2.88702e-10		1246.5	0.000212242	9.15542e-18		1246.5	0.00158824	1.19051e-110
1247.5	0.115943	0.115606		1247.5	0.0320624	0.0317539		1247.5	0.00915951	0.00888559		1247.5	0.00195369	8.59623e-05		1247.5	0.000295578	2.84135e-10		1247.5	0.00123291	8.88664e-18		1247.5	-0.000483332	9.73364e-111
1248.5	0.115225	0.1156		1248.5	0.0327496	0.0317192		1248.5	0.00677302	0.00886684		1248.5	0.00101091	8.54631e-05		1248.5	0.0018078	2.7964e-10		1248.5	0.00100956	8.62575e-18		1248.5	6.15967e-05	7.95826e-111
1249.5	0.116188	0.115595		1249.5	0.0318392	0.0316846		1249.5	0.00531462	0.00884813		1249.5	0.00192916	8.49668e-05		1249.5	0.000583419	2.75217e-10		1249.5	-0.000795871	8.37253e-18		1249.5	0.00205076	6.5067e-111
1250.5	0.117633	0.115589		1250.5	0.0340618	0.0316499		1250.5	0.00660151	0.00882946		1250.5	0.00164084	8.44735e-05		1250.5	0.00239553	2.70863e-10		1250.5	0.000279685	8.12673e-18		1250.5	-0.000981195	5.3199e-111
1251.5	0.11433	0.115584		1251.5	0.0324728	0.0316153		1251.5	0.0066398	0.00881083		1251.5	-0.000515946	8.39829e-05		1251.5	-0.00218896	2.66579e-10		1251.5	0.00187074	7.88815e-18		1251.5	0.00256866	4.34957e-111
1252.5	0.11508	0.115579		1252.5	0.0339957	0.0315808		1252.5	0.0067297	0.00879223		1252.5	0.00172992	8.34953e-05		1252.5	-0.00199558	2.62362e-10		1252.5	0.000853893	7.65658e-18		1252.5	6.17234e-05	3.55622e-111
1253.5	0.11745	0.115573		1253.5	0.0303898	0.0315463		1253.5	0.0072063	0.00877368		1253.5	-0.000534454	8.30104e-05		1253.5	-0.000138054	2.58211e-10		1253.5	-0.00114089	7.43181e-18		1253.5	0.000816751	2.90758e-111
1254.5	0.11508	0.115568		1254.5	0.030428	0.0315118		1254.5	0.00640482	0.00875517		1254.5	0.00372995	8.25284e-05		1254.5	0.00108909	2.54127e-10		1254.5	7.8563e-05	7.21363e-18		1254.5	0.00133828	2.37725e-111
1255.5	0.116552	0.115562		1255.5	0.0322576	0.0314774		1255.5	0.00713124	0.00873669		1255.5	0.000555988	8.20492e-05		1255.5	-0.00113187	2.50107e-10		1255.5	0.00255207	7.00186e-18		1255.5	-0.00114371	1.94365e-111
1256.5	0.115189	0.115557		1256.5	0.0321768	0.031443		1256.5	0.00688683	0.00871826		1256.5	0.000577787	8.15728e-05		1256.5	-0.00193889	2.4615e-10		1256.5	0.00136736	6.7963e-18		1256.5	-0.000335249	1.58913e-111
1257.5	0.115498	0.115551		1257.5	0.030651	0.0314086		1257.5	0.00636376	0.00869986		1257.5	0.00279178	8.10991e-05		1257.5	0.000245727	2.42257e-10		1257.5	0.0018717	6.59678e-18		1257.5	-0.000237236	1.29928e-111
1258.5	0.114889	0.115546		1258.5	0.0345379	0.0313743		1258.5	0.00412107	0.0086815		1258.5	0.00346302	8.06282e-05		1258.5	6.78209e-05	2.38424e-10		1258.5	0.00225252	6.40312e-18		1258.5	-0.00168358	1.0623e-111
1259.5	0.114902	0.115541		1259.5	0.0317047	0.03134		1259.5	0.00905232	0.00866318		1259.5	-0.000193647	8.016e-05		1259.5	-0.00010998	2.34653e-10		1259.5	0.00107475	6.21514e-18		1259.5	-0.00221053	8.68538e-112
1260.5	0.115908	0.115535		1260.5	0.0319695	0.0313058		1260.5	0.00708953	0.0086449		1260.5	-0.000134936	7.96945e-05		1260.5	-0.000119968	2.30941e-10		1260.5	-0.000701026	6.03268e-18		1260.5	-0.00191097	7.1012e-112
1261.5	0.114985	0.11553		1261.5	0.0334342	0.0312716		1261.5	0.00685239	0.00862666		1261.5	0.00280961	7.92317e-05		1261.5	-0.00158358	2.27288e-10		1261.5	0.000863141	5.85558e-18		1261.5	-0.00165258	5.80596e-112
1262.5	0.115816	0.115524		1262.5	0.0334736	0.0312374		1262.5	0.00797022	0.00860845		1262.5	0.0027452	7.87717e-05		1262.5	0.000294104	2.23692e-10		1262.5	-9.417e-05	5.68368e-18		1262.5	-0.0028958	4.74698e-112
1263.5	0.117308	0.115519		1263.5	0.0305075	0.0312033		1263.5	0.00678391	0.00859029		1263.5	0.00120154	7.83142e-05		1263.5	-0.000994426	2.20154e-10		1263.5	0.001289	5.51682e-18		1263.5	0.000111532	3.88114e-112
1264.5	0.115266	0.115513		1264.5	0.0328227	0.0311692		1264.5	0.00527582	0.00857216		1264.5	0.00173971	7.78595e-05		1264.5	0.000961313	2.16671e-10		1264.5	0.00093237	5.35486e-18		1264.5	-0.00226603	3.17324e-112
1265.5	0.117216	0.115508		1265.5	0.0323223	0.0311351		1265.5	0.00547099	0.00855407		1265.5	0.00105079	7.74074e-05		1265.5	0.000174351	2.13244e-10		1265.5	-0.00235721	5.19766e-18		1265.5	-0.000209144	2.59445e-112
1266.5	0.115568	0.115503		1266.5	0.0320867	0.0311011		1266.5	0.00477564	0.00853602		1266.5	0.0049795	7.69579e-05		1266.5	-0.000511097	2.0987e-10		1266.5	0.00336769	5.04507e-18		1266.5	-0.000968692	2.12123e-112
1267.5	0.115244	0.115497		1267.5	0.0317542	0.0310671		1267.5	0.00754064	0.00851801		1267.5	0.00206386	7.6511e-05		1267.5	0.000345124	2.0655e-10		1267.5	0.00193219	4.89696e-18		1267.5	-0.000261628	1.73433e-112
1268.5	0.115042	0.115492		1268.5	0.033071	0.0310332		1268.5	0.00752476	0.00850003		1268.5	0.00200294	7.60667e-05		1268.5	-0.0019098	2.03283e-10		1268.5	0.00127142	4.7532e-18		1268.5	0.000723428	1.41799e-112
1269.5	0.117406	0.115486		1269.5	0.0319753	0.0309993		1269.5	0.00648278	0.00848209		1269.5	0.00190044	7.5625e-05		1269.5	-0.00110699	2.00067e-10		1269.5	0.00102565	4.61366e-18		1269.5	0.00137911	1.15936e-112
1270.5	0.115152	0.115481		1270.5	0.0325925	0.0309654		1270.5	0.00685033	0.0084642		1270.5	0.000733669	7.51859e-05		1270.5	0.000592562	1.96902e-10		1270.5	0.00189735	4.47822e-18		1270.5	-0.00330476	9.47893e-113
1271.5	0.11658	0.115475		1271.5	0.0318317	0.0309316		1271.5	0.0045582	0.00844633		1271.5	-5.46115e-05	7.47493e-05		1271.5	3.47264e-05	1.93788e-10		1271.5	0.00225519	4.34675e-18		1271.5	-0.00033558	7.75001e-113
1272.5	0.116212	0.11547		1272.5	0.0300567	0.0308978		1272.5	0.00404917	0.00842851		1272.5	0.00150036	7.43153e-05		1272.5	0.000566655	1.90722e-10		1272.5	-0.00207954	4.21914e-18		1272.5	-0.000154553	6.33644e-113
1273.5	0.115239	0.115465		1273.5	0.031046	0.030864		1273.5	0.00693315	0.00841073		1273.5	0.00123131	7.38837e-05		1273.5	-0.00140786	1.87705e-10		1273.5	0.00102873	4.09528e-18		1273.5	-0.00071948	5.18069e-113
1274.5	0.115902	0.115459		1274.5	0.0323618	0.0308303		1274.5	0.00792789	0.00839298		1274.5	0.000722503	7.34547e-05		1274.5	-0.000273565	1.84736e-10		1274.5	-0.000639435	3.97505e-18		1274.5	0.00152191	4.23575e-113
1275.5	0.113383	0.115454		1275.5	0.032043	0.0307966		1275.5	0.00574421	0.00837527		1275.5	0.000544099	7.30282e-05		1275.5	0.00137938	1.81814e-10		1275.5	4.43372e-05	3.85836e-18		1275.5	-0.000162399	3.46317e-113
1276.5	0.115371	0.115448		1276.5	0.0326208	0.0307629		1276.5	0.00874664	0.00835759		1276.5	0.00187628	7.26041e-05		1276.5	-0.00199479	1.78938e-10		1276.5	-0.000934752	3.74509e-18		1276.5	0.00228056	2.8315e-113
1277.5	0.117234	0.115443		1277.5	0.0311296	0.0307293		1277.5	0.00515105	0.00833996		1277.5	0.000458292	7.21825e-05		1277.5	-0.00202118	1.76107e-10		1277.5	-4.59028e-05	3.63514e-18		1277.5	0.000721993	2.31504e-113
1278.5	0.118059	0.115437		1278.5	0.0334929	0.0306957		1278.5	0.00460194	0.00832236		1278.5	0.00101708	7.17634e-05		1278.5	-0.00139256	1.73321e-10		1278.5	0.00110694	3.52842e-18		1278.5	-0.00172417	1.89279e-113
1279.5	0.114909	0.115432		1279.5	0.0305168	0.0306622		1279.5	0.00672644	0.0083048		1279.5	0.00045016	7.13467e-05		1279.5	-0.000756773	1.70579e-10		1279.5	-0.00128995	3.42484e-18		1279.5	-3.92681e-05	1.54755e-113
1280.5	0.115734	0.115427		1280.5	0.0308206	0.0306287		1280.5	0.00379031	0.00828727		1280.5	0.00191844	7.09324e-05		1280.5	-0.000890814	1.67881e-10		1280.5	-0.00176628	3.3243e-18		1280.5	-0.0004152	1.26528e-113
1281.5	0.115054	0.115421		1281.5	0.0324387	0.0305952		1281.5	0.00743706	0.00826978		1281.5	9.47022e-05	7.05205e-05		1281.5	-0.000312878	1.65225e-10		1281.5	-0.000202219	3.2267e-18		1281.5	0.000172301	1.0345e-113
1282.5	0.115806	0.115416		1282.5	0.034069	0.0305618		1282.5	0.00642488	0.00825233		1282.5	0.000767342	7.0111e-05		1282.5	0.000281458	1.62612e-10		1282.5	-0.00250923	3.13198e-18		1282.5	-0.00297862	8.4581e-114
1283.5	0.116178	0.11541		1283.5	0.0313102	0.0305284		1283.5	0.00492772	0.00823492		1283.5	0.00119545	6.97039e-05		1283.5	-0.00154813	1.60039e-10		1283.5	-0.000191611	3.04003e-18		1283.5	0.00120055	6.91538e-114
1284.5	0.115877	0.115405		1284.5	0.0301204	0.030495		1284.5	0.00659586	0.00821754		1284.5	-0.000467267	6.92991e-05		1284.5	-0.00229475	1.57508e-10		1284.5	0.000735318	2.95078e-18		1284.5	-7.98268e-05	5.65404e-114
1285.5	0.11549	0.115399		1285.5	0.0323672	0.0304617		1285.5	0.00750892	0.0082002		1285.5	0.00196273	6.88967e-05		1285.5	-0.000269511	1.55016e-10		1285.5	-0.00160498	2.86416e-18		1285.5	-0.00077232	4.62276e-114
1286.5	0.116933	0.115394		1286.5	0.0312136	0.0304284		1286.5	0.00655212	0.0081829		1286.5	0.00162005	6.84966e-05		1286.5	-0.00229361	1.52564e-10		1286.5	8.49322e-05	2.78007e-18		1286.5	-0.0017844	3.77959e-114
1287.5	0.115397	0.115389		1287.5	0.0326761	0.0303952		1287.5	0.00474912	0.00816563		1287.5	6.02159e-05	6.80989e-05		1287.5	-0.00269969	1.50151e-10		1287.5	-9.12374e-05	2.69846e-18		1287.5	0.000452869	3.0902e-114
1288.5	0.116013	0.115383		1288.5	0.0343401	0.030362		1288.5	0.0062769	0.0081484		1288.5	-6.3607e-05	6.77035e-05		1288.5	-0.0034064	1.47775e-10		1288.5	0.00203089	2.61924e-18		1288.5	-0.0012906	2.52656e-114
1289.5	0.115654	0.115378		1289.5	0.0319957	0.0303288		1289.5	0.00640535	0.0081312		1289.5	0.00358778	6.73103e-05		1289.5	-0.00127133	1.45438e-10		1289.5	-0.00114552	2.54235e-18		1289.5	-0.000602051	2.06573e-114
1290.5	0.116664	0.115372		1290.5	0.0297131	0.0302956		1290.5	0.00564055	0.00811404		1290.5	0.00266075	6.69195e-05		1290.5	-0.00126679	1.43137e-10		1290.5	-0.00206723	2.46771e-18		1290.5	-0.0017883	1.68894e-114
1291.5	0.115185	0.115367		1291.5	0.031202	0.0302625		1291.5	0.00488888	0.00809692		1291.5	0.000215115	6.65309e-05		1291.5	-0.000721083	1.40873e-10		1291.5	-0.00181093	2.39527e-18		1291.5	0.00016059	1.38089e-114
1292.5	0.116397	0.115361		1292.5	0.0314768	0.0302295		1292.5	0.00847181	0.00807983		1292.5	0.00141224	6.61446e-05		1292.5	-0.00129109	1.38644e-10		1292.5	-0.00126022	2.32495e-18		1292.5	0.000181641	1.12902e-114
1293.5	0.114973	0.115356		1293.5	0.0288321	0.0301964		1293.5	0.00670249	0.00806278		1293.5	0.000925678	6.57605e-05		1293.5	-0.000346681	1.36451e-10		1293.5	-0.000963247	2.25669e-18		1293.5	-0.000195153	9.23089e-115
1294.5	0.116823	0.115351		1294.5	0.0306052	0.0301634		1294.5	0.00394687	0.00804577		1294.5	0.00113245	6.53786e-05		1294.5	-0.00269598	1.34293e-10		1294.5	-0.00100363	2.19044e-18		1294.5	0.00163614	7.54721e-115
1295.5	0.115735	0.115345		1295.5	0.0329994	0.0301305		1295.5	0.0088813	0.00802879		1295.5	0.000642187	6.4999e-05		1295.5	-0.000651675	1.32168e-10		1295.5	-0.00220821	2.12614e-18		1295.5	0.000383598	6.17063e-115
1296.5	0.116354	0.11534		1296.5	0.0302508	0.0300976		1296.5	0.00489945	0.00801185		1296.5	0.000675247	6.46216e-05		1296.5	0.000509187	1.30078e-10		1296.5	-0.00079559	2.06372e-18		1296.5	-0.000662596	5.04513e-115
1297.5	0.114088	0.115334		1297.5	0.030574	0.0300647		1297.5	0.00494778	0.00799494		1297.5	-0.000735003	6.42463e-05		1297.5	-0.00243497	1.2802e-10		1297.5	-0.00142538	2.00314e-18		1297.5	0.00319975	4.12491e-115
1298.5	0.115192	0.115329		1298.5	0.0328765	0.0300318		1298.5	0.00499365	0.00797807		1298.5	0.00118542	6.38733e-05		1298.5	-0.00291006	1.25995e-10		1298.5	0.000800823	1.94433e-18		1298.5	0.00240185	3.37254e-115
1299.5	0.115588	0.115323		1299.5	0.0296729	0.029999		1299.5	0.00672574	0.00796124		1299.5	0.00198585	6.35024e-05		1299.5	-0.000149162	1.24002e-10		1299.5	-0.00233173	1.88725e-18		1299.5	0.00132394	2.7574e-115
1300.5	0.116362	0.115318		1300.5	0.031908	0.0299662		1300.5	0.00533222	0.00794444		1300.5	0.00149352	6.31336e-05		1300.5	-0.000904742	1.2204e-10		1300.5	-0.000848061	1.83185e-18		1300.5	0.00263164	2.25446e-115
1301.5	0.115498	0.115313		1301.5	0.032148	0.0299335		1301.5	0.00824701	0.00792767		1301.5	0.0020955	6.2767e-05		1301.5	-0.00192586	1.2011e-10		1301.5	-0.00113955	1.77807e-18		1301.5	0.00106278	1.84326e-115
1302.5	0.116706	0.115307		1302.5	0.0298639	0.0299008		1302.5	0.00540651	0.00791094		1302.5	0.00129383	6.24025e-05		1302.5	-0.0011951	1.1821e-10		1302.5	-0.000313783	1.72587e-18		1302.5	0.00183167	1.50705e-115
1303.5	0.11571	0.115302		1303.5	0.0297142	0.0298681		1303.5	0.00654036	0.00789425		1303.5	0.00231247	6.20402e-05		1303.5	-0.00125385	1.1634e-10		1303.5	0.00126465	1.6752e-18		1303.5	0.0020131	1.23217e-115
1304.5	0.117951	0.115296		1304.5	0.0306424	0.0298355		1304.5	0.00690384	0.00787759		1304.5	-7.8741e-05	6.16799e-05		1304.5	-0.00112746	1.14499e-10		1304.5	0.0017029	1.62602e-18		1304.5	0.00076091	1.00743e-115
1305.5	0.115885	0.115291		1305.5	0.031461	0.0298029		1305.5	0.00429025	0.00786097		1305.5	0.00180354	6.13218e-05		1305.5	-0.00208142	1.12688e-10		1305.5	-0.000275557	1.57829e-18		1305.5	0.002312	8.23678e-116
1306.5	0.115165	0.115286		1306.5	0.0331735	0.0297703		1306.5	0.00513245	0.00784438		1306.5	0.00118787	6.09657e-05		1306.5	-0.000763615	1.10906e-10		1306.5	-0.000896569	1.53195e-18		1306.5	-0.00142847	6.73442e-116
1307.5	0.116884	0.11528		1307.5	0.0295933	0.0297378		1307.5	0.00441103	0.00782783		1307.5	0.000162439	6.06117e-05		1307.5	-0.00243772	1.09151e-10		1307.5	-0.00157396	1.48698e-18		1307.5	0.000923691	5.50608e-116
1308.5	0.116295	0.115275		1308.5	0.0308752	0.0297053		1308.5	0.00391878	0.00781131		1308.5	0.00326278	6.02597e-05		1308.5	-0.00427728	1.07424e-10		1308.5	-0.00073704	1.44333e-18		1308.5	0.00299233	4.50179e-116
1309.5	0.115502	0.115269		1309.5	0.0292952	0.0296728		1309.5	0.00576037	0.00779482		1309.5	-0.00030089	5.99098e-05		1309.5	-0.00336506	1.05725e-10		1309.5	0.000697101	1.40095e-18		1309.5	0.00360083	3.68068e-116
1310.5	0.115072	0.115264		1310.5	0.0328035	0.0296404		1310.5	0.00422799	0.00777838		1310.5	-0.00191974	5.95619e-05		1310.5	-0.0032465	1.04053e-10		1310.5	0.000996622	1.35983e-18		1310.5	0.00199558	3.00934e-116
1311.5	0.11771	0.115258		1311.5	0.0300729	0.029608		1311.5	0.00449393	0.00776196		1311.5	0.00324645	5.92161e-05		1311.5	-0.000233653	1.02407e-10		1311.5	0.000360969	1.31991e-18		1311.5	0.000411979	2.46045e-116
1312.5	0.115489	0.115253		1312.5	0.0297034	0.0295756		1312.5	0.00511623	0.00774558		1312.5	0.00162939	5.88722e-05		1312.5	0.00085995	1.00787e-10		1312.5	-0.00180546	1.28116e-18		1312.5	0.00214035	2.01167e-116
1313.5	0.116707	0.115248		1313.5	0.0324427	0.0295433		1313.5	0.00623548	0.00772924		1313.5	0.00321163	5.85304e-05		1313.5	-0.00182514	9.91924e-11		1313.5	-0.000161524	1.24355e-18		1313.5	0.00141798	1.64475e-116
1314.5	0.114897	0.115242		1314.5	0.0318963	0.029511		1314.5	0.00592991	0.00771293		1314.5	0.000535156	5.81905e-05		1314.5	-0.000900699	9.76233e-11		1314.5	0.000206616	1.20704e-18		1314.5	0.00416645	1.34475e-116
1315.5	0.11424	0.115237		1315.5	0.0290849	0.0294788		1315.5	0.00389027	0.00769665		1315.5	0.001406	5.78526e-05		1315.5	-1.83989e-05	9.6079e-11		1315.5	0.00203219	1.1716e-18		1315.5	0.00308536	1.09947e-116
1316.5	0.115906	0.115231		1316.5	0.0291679	0.0294466		1316.5	0.00546467	0.00768041		1316.5	-0.00120891	5.75166e-05		1316.5	-0.00391225	9.45592e-11		1316.5	0.00173748	1.13721e-18		1316.5	0.0019247	8.98934e-117
1317.5	0.115426	0.115226		1317.5	0.0318524	0.0294144		1317.5	0.00511838	0.0076642		1317.5	0.00242119	5.71827e-05		1317.5	-0.000715835	9.30634e-11		1317.5	-0.000961101	1.10382e-18		1317.5	0.000931088	7.34972e-117
1318.5	0.115906	0.115221		1318.5	0.0293908	0.0293823		1318.5	0.0054588	0.00764803		1318.5	-0.000517322	5.68506e-05		1318.5	-0.00104183	9.15912e-11		1318.5	-0.000495172	1.07142e-18		1318.5	-0.000332791	6.00916e-117
1319.5	0.116443	0.115215		1319.5	0.0285115	0.0293502		1319.5	0.00628429	0.00763189		1319.5	0.00215328	5.65205e-05		1319.5	-0.000821695	9.01423e-11		1319.5	-0.00150631	1.03996e-18		1319.5	0.00242555	4.91311e-117
1320.5	0.116378	0.11521		1320.5	0.0285776	0.0293181		1320.5	0.00705587	0.00761579		1320.5	0.00054348	5.61923e-05		1320.5	-0.00225852	8.87164e-11		1320.5	0.00263785	1.00943e-18		1320.5	0.00115717	4.01698e-117
1321.5	0.114705	0.115204		1321.5	0.0289323	0.0292861		1321.5	0.00591726	0.00759971		1321.5	0.00228335	5.5866e-05		1321.5	-0.000541154	8.7313e-11		1321.5	-0.000499804	9.798e-19		1321.5	0.00262864	3.28429e-117
1322.5	0.115102	0.115199		1322.5	0.0316302	0.0292541		1322.5	0.0051684	0.00758368		1322.5	0.00226242	5.55416e-05		1322.5	-0.00223649	8.59318e-11		1322.5	0.00210072	9.51036e-19		1322.5	0.00115671	2.68525e-117
1323.5	0.117317	0.115193		1323.5	0.0319157	0.0292221		1323.5	0.00395629	0.00756767		1323.5	0.0028381	5.52191e-05		1323.5	-0.00125783	8.45725e-11		1323.5	-4.34454e-05	9.23116e-19		1323.5	0.00229145	2.19547e-117
1324.5	0.115817	0.115188		1324.5	0.0302224	0.0291902		1324.5	0.00527553	0.00755171		1324.5	0.00234177	5.48984e-05		1324.5	-0.00141573	8.32346e-11		1324.5	0.000507243	8.96016e-19		1324.5	0.00143919	1.79502e-117
1325.5	0.114433	0.115183		1325.5	0.0283474	0.0291583		1325.5	0.0050664	0.00753577		1325.5	-0.000504478	5.45797e-05		1325.5	-0.00154526	8.1918e-11		1325.5	-0.000406775	8.69712e-19		1325.5	-0.000273688	1.46762e-117
1326.5	0.11491	0.115177		1326.5	0.0319104	0.0291264		1326.5	0.00629362	0.00751987		1326.5	0.00253994	5.42627e-05		1326.5	-0.0023655	8.06221e-11		1326.5	-0.00130187	8.44179e-19		1326.5	-0.000423411	1.19993e-117
1327.5	0.116843	0.115172		1327.5	0.0290859	0.0290946		1327.5	0.00472943	0.007504		1327.5	0.000829824	5.39476e-05		1327.5	-0.00327124	7.93468e-11		1327.5	-0.00172879	8.19397e-19		1327.5	0.00173414	9.81067e-118
1328.5	0.115859	0.115166		1328.5	0.0285331	0.0290628		1328.5	0.00683827	0.00748816		1328.5	-0.0011746	5.36344e-05		1328.5	-0.00251037	7.80916e-11		1328.5	0.00196006	7.95342e-19		1328.5	0.00334492	8.02124e-118
1329.5	0.114713	0.115161		1329.5	0.0297463	0.029031		1329.5	0.00770459	0.00747236		1329.5	-0.000255697	5.33229e-05		1329.5	-0.00308541	7.68563e-11		1329.5	-0.0012366	7.71993e-19		1329.5	-0.000105599	6.5582e-118
1330.5	0.115767	0.115156		1330.5	0.0269489	0.0289993		1330.5	0.00385903	0.00745659		1330.5	0.00208059	5.30133e-05		1330.5	-0.00222379	7.56405e-11		1330.5	0.000595626	7.49329e-19		1330.5	0.00110638	5.362e-118
1331.5	0.11457	0.11515		1331.5	0.0304269	0.0289676		1331.5	0.00452194	0.00744086		1331.5	-0.000528985	5.27055e-05		1331.5	-0.00263635	7.4444e-11		1331.5	-0.00110598	7.27331e-19		1331.5	0.000129519	4.38399e-118
1332.5	0.115477	0.115145		1332.5	0.0290811	0.028936		1332.5	0.00727879	0.00742516		1332.5	0.00261242	5.23994e-05		1332.5	-0.00453357	7.32663e-11		1332.5	8.95624e-07	7.05979e-19		1332.5	-0.00106263	3.58437e-118
1333.5	0.116257	0.115139		1333.5	0.0301727	0.0289043		1333.5	0.00176514	0.00740949		1333.5	0.000141868	5.20951e-05		1333.5	-0.00167653	7.21074e-11		1333.5	-0.000949861	6.85253e-19		1333.5	-0.00122745	2.93059e-118
1334.5	0.116555	0.115134		1334.5	0.0292996	0.0288728		1334.5	0.00521312	0.00739385		1334.5	-0.000173656	5.17926e-05		1334.5	-0.0010338	7.09667e-11		1334.5	-0.00233725	6.65136e-19		1334.5	0.000244797	2.39606e-118
1335.5	0.116235	0.115128		1335.5	0.0310167	0.0288412		1335.5	0.00634374	0.00737825		1335.5	0.00275735	5.14919e-05		1335.5	-0.000728598	6.98441e-11		1335.5	-0.000217801	6.4561e-19		1335.5	-0.000279434	1.95903e-118
1336.5	0.114478	0.115123		1336.5	0.0297606	0.0288097		1336.5	0.00400361	0.00736268		1336.5	0.00166861	5.11929e-05		1336.5	-0.00446317	6.87392e-11		1336.5	-0.00221899	6.26656e-19		1336.5	0.000192778	1.60171e-118
1337.5	0.115212	0.115118		1337.5	0.0293788	0.0287782		1337.5	0.00583704	0.00734714		1337.5	0.00175185	5.08956e-05		1337.5	-0.00108429	6.76519e-11		1337.5	-0.00135226	6.08259e-19		1337.5	-0.00020632	1.30956e-118
1338.5	0.116206	0.115112		1338.5	0.0295218	0.0287468		1338.5	0.00333675	0.00733164		1338.5	0.00038019	5.06001e-05		1338.5	-0.000315127	6.65817e-11		1338.5	-1.95548e-05	5.90403e-19		1338.5	-0.00146405	1.0707e-118
1339.5	0.114922	0.115107		1339.5	0.0301269	0.0287154		1339.5	0.00209119	0.00731617		1339.5	0.000266885	5.03063e-05		1339.5	-0.0024254	6.55285e-11		1339.5	-0.00210652	5.7307e-19		1339.5	0.00109317	8.75412e-119
1340.5	0.115728	0.115101		1340.5	0.03017	0.028684		1340.5	0.0054849	0.00730073		1340.5	0.00134575	5.00142e-05		1340.5	-0.000354575	6.44919e-11		1340.5	-0.00148087	5.56246e-19		1340.5	8.60785e-05	7.1574e-119
1341.5	0.115182	0.115096		1341.5	0.028486	0.0286526		1341.5	0.00339436	0.00728532		1341.5	0.00173079	4.97237e-05		1341.5	-0.000961826	6.34717e-11		1341.5	-0.00261304	5.39917e-19		1341.5	-0.00203345	5.85191e-119
1342.5	0.11791	0.115091		1342.5	0.0298514	0.0286213		1342.5	0.00506818	0.00726995		1342.5	0.00419071	4.9435e-05		1342.5	0.000222775	6.24676e-11		1342.5	-0.00221231	5.24066e-19		1342.5	-0.00108909	4.78455e-119
1343.5	0.115676	0.115085		1343.5	0.0301889	0.0285901		1343.5	0.0041239	0.00725461		1343.5	0.00175928	4.91479e-05		1343.5	0.000472956	6.14795e-11		1343.5	-0.00208008	5.08681e-19		1343.5	-0.000880142	3.91186e-119
1344.5	0.115146	0.11508		1344.5	0.0285612	0.0285588		1344.5	0.00583023	0.0072393		1344.5	0.000272944	4.88626e-05		1344.5	-0.00132545	6.05069e-11		1344.5	-0.00154689	4.93748e-19		1344.5	0.000606132	3.19835e-119
1345.5	0.113708	0.115074		1345.5	0.0303304	0.0285276		1345.5	0.00474221	0.00722402		1345.5	0.00141712	4.85788e-05		1345.5	-0.000670747	5.95498e-11		1345.5	-0.00180034	4.79253e-19		1345.5	0.000347257	2.61498e-119
1346.5	0.118311	0.115069		1346.5	0.0281334	0.0284964		1346.5	0.00304438	0.00720878		1346.5	0.00125493	4.82967e-05		1346.5	-0.000433855	5.86078e-11		1346.5	-0.00275989	4.65183e-19		1346.5	-0.000281958	2.13802e-119
1347.5	0.115346	0.115064		1347.5	0.0289344	0.0284653		1347.5	0.00539797	0.00719357		1347.5	0.00232566	4.80163e-05		1347.5	-0.00080077	5.76807e-11		1347.5	-0.000431531	4.51527e-19		1347.5	0.00124776	1.74805e-119
1348.5	0.114719	0.115058		1348.5	0.0282672	0.0284342		1348.5	0.00522279	0.00717839		1348.5	0.000114539	4.77375e-05		1348.5	-0.00164336	5.67682e-11		1348.5	0.000287087	4.38271e-19		1348.5	0.00102516	1.42921e-119
1349.5	0.114547	0.115053		1349.5	0.0268382	0.0284031		1349.5	0.00355001	0.00716324		1349.5	0.000250851	4.74603e-05		1349.5	-0.000850393	5.58702e-11		1349.5	-0.000907782	4.25405e-19		1349.5	0.00236242	1.16853e-119
1350.5	0.116321	0.115047		1350.5	0.0305939	0.0283721		1350.5	0.00521332	0.00714812		1350.5	-0.000375189	4.71847e-05		1350.5	-0.000620696	5.49864e-11		1350.5	-0.0013204	4.12916e-19		1350.5	0.000431329	9.55395e-120
1351.5	0.116812	0.115042		1351.5	0.0293604	0.0283411		1351.5	0.00436034	0.00713304		1351.5	0.000267347	4.69107e-05		1351.5	-0.00318481	5.41166e-11		1351.5	-0.000866882	4.00794e-19		1351.5	-0.00258586	7.81135e-120
1352.5	0.117384	0.115036		1352.5	0.0279675	0.0283101		1352.5	0.00568161	0.00711799		1352.5	0.000275864	4.66383e-05		1352.5	-0.000941648	5.32605e-11		1352.5	-0.00184298	3.89028e-19		1352.5	0.0003362	6.38658e-120
1353.5	0.116145	0.115031		1353.5	0.0287354	0.0282792		1353.5	0.00555228	0.00710297		1353.5	-0.00188538	4.63675e-05		1353.5	-0.00178544	5.2418e-11		1353.5	-0.00305026	3.77607e-19		1353.5	-0.000719309	5.22169e-120
1354.5	0.114401	0.115026		1354.5	0.0290817	0.0282483		1354.5	0.00390613	0.00708798		1354.5	0.00212702	4.60982e-05		1354.5	-0.00137406	5.15888e-11		1354.5	-2.5298e-05	3.66522e-19		1354.5	0.00221073	4.26928e-120
1355.5	0.115286	0.11502		1355.5	0.0297129	0.0282174		1355.5	0.00457448	0.00707302		1355.5	0.000766118	4.58305e-05		1355.5	-0.00174624	5.07728e-11		1355.5	-0.00295033	3.55762e-19		1355.5	0.00135518	3.49058e-120
1356.5	0.115703	0.115015		1356.5	0.0298246	0.0281866		1356.5	0.00600521	0.0070581		1356.5	0.000327229	4.55644e-05		1356.5	-0.000206703	4.99696e-11		1356.5	0.000848583	3.45317e-19		1356.5	-0.000420223	2.85391e-120
1357.5	0.116533	0.115009		1357.5	0.0296871	0.0281558		1357.5	0.00676067	0.0070432		1357.5	0.00222594	4.52998e-05		1357.5	-0.00115105	4.91791e-11		1357.5	-0.000574961	3.3518e-19		1357.5	0.000175971	2.33336e-120
1358.5	0.115158	0.115004		1358.5	0.0286255	0.028125		1358.5	0.00428496	0.00702834		1358.5	-0.000265716	4.50368e-05		1358.5	-0.0027137	4.84012e-11		1358.5	-0.000377867	3.2534e-19		1358.5	-0.00194285	1.90777e-120
1359.5	0.116527	0.114999		1359.5	0.0272368	0.0280943		1359.5	0.00332279	0.00701351		1359.5	0.000990545	4.47753e-05		1359.5	-0.00170263	4.76355e-11		1359.5	-0.00316019	3.15789e-19		1359.5	-0.00139372	1.5598e-120
1360.5	0.115797	0.114993		1360.5	0.030182	0.0280636		1360.5	0.00517172	0.00699871		1360.5	0.00104628	4.45153e-05		1360.5	-0.00153897	4.6882e-11		1360.5	-0.000488683	3.06518e-19		1360.5	0.00123438	1.2753e-120
1361.5	0.116918	0.114988		1361.5	0.0285405	0.0280329		1361.5	0.0053221	0.00698394		1361.5	0.000912034	4.42568e-05		1361.5	-0.0021121	4.61404e-11		1361.5	-0.000189053	2.9752e-19		1361.5	-0.000856437	1.04269e-120
1362.5	0.114032	0.114982		1362.5	0.0280746	0.0280023		1362.5	0.00498958	0.0069692		1362.5	0.00339922	4.39998e-05		1362.5	0.000961851	4.54105e-11		1362.5	-0.00231782	2.88785e-19		1362.5	8.4606e-05	8.52504e-121
1363.5	0.114568	0.114977		1363.5	0.0287837	0.0279717		1363.5	0.00588664	0.0069545		1363.5	-0.000172137	4.37443e-05		1363.5	0.000900481	4.46921e-11		1363.5	-0.000217951	2.80308e-19		1363.5	0.00158317	6.97011e-121
1364.5	0.115686	0.114972		1364.5	0.0286121	0.0279411		1364.5	0.00555466	0.00693982		1364.5	-5.56047e-05	4.34903e-05		1364.5	-0.00135252	4.39852e-11		1364.5	-0.000392425	2.72078e-19		1364.5	-0.00138944	5.69878e-121
1365.5	0.114888	0.114966		1365.5	0.0275325	0.0279106		1365.5	0.00332202	0.00692518		1365.5	0.00118382	4.32378e-05		1365.5	-0.00132879	4.32894e-11		1365.5	-0.00123513	2.64091e-19		1365.5	0.00264606	4.65935e-121
1366.5	0.115013	0.114961		1366.5	0.0297795	0.0278801		1366.5	0.00442598	0.00691056		1366.5	0.000312174	4.29867e-05		1366.5	-0.00205576	4.26046e-11		1366.5	-0.00100705	2.56338e-19		1366.5	0.00058631	3.8095e-121
1367.5	0.112859	0.114955		1367.5	0.0281799	0.0278496		1367.5	0.00554245	0.00689598		1367.5	0.000393028	4.27371e-05		1367.5	-0.000875547	4.19306e-11		1367.5	-0.00574649	2.48813e-19		1367.5	5.05648e-05	3.11466e-121
1368.5	0.116672	0.11495		1368.5	0.0312443	0.0278192		1368.5	0.00283571	0.00688143		1368.5	0.00142124	4.24889e-05		1368.5	-0.0014423	4.12673e-11		1368.5	-0.00283289	2.41508e-19		1368.5	-2.40469e-05	2.54656e-121
1369.5	0.113	0.114945		1369.5	0.0274607	0.0277888		1369.5	0.00459782	0.00686691		1369.5	0.00264749	4.22422e-05		1369.5	0.00164011	4.06145e-11		1369.5	-0.00304767	2.34418e-19		1369.5	0.00098682	2.08207e-121
1370.5	0.113113	0.114939		1370.5	0.0298824	0.0277584		1370.5	0.0035418	0.00685242		1370.5	-0.00211389	4.19969e-05		1370.5	-0.000474297	3.99721e-11		1370.5	-0.00179003	2.27536e-19		1370.5	-0.000845621	1.70231e-121
1371.5	0.115536	0.114934		1371.5	0.0263295	0.0277281		1371.5	0.00252655	0.00683796		1371.5	0.000184747	4.1753e-05		1371.5	-0.000186882	3.93398e-11		1371.5	-0.00115195	2.20857e-19		1371.5	0.00196385	1.39182e-121
1372.5	0.115029	0.114928		1372.5	0.0285483	0.0276978		1372.5	0.00460441	0.00682353		1372.5	-0.000139235	4.15106e-05		1372.5	-0.00176894	3.87174e-11		1372.5	-0.000260195	2.14373e-19		1372.5	0.00158132	1.13795e-121
1373.5	0.116601	0.114923		1373.5	0.0308807	0.0276675		1373.5	0.00374092	0.00680913		1373.5	-0.00236623	4.12695e-05		1373.5	-0.00156597	3.8105e-11		1373.5	-0.00379181	2.0808e-19		1373.5	-0.00129207	9.30395e-122
1374.5	0.115893	0.114918		1374.5	0.0274785	0.0276373		1374.5	0.00289975	0.00679476		1374.5	0.0024909	4.10299e-05		1374.5	-0.0011934	3.75022e-11		1374.5	-0.00149132	2.01971e-19		1374.5	0.000883853	7.60694e-122
1375.5	0.115413	0.114912		1375.5	0.0270637	0.0276071		1375.5	0.00724567	0.00678042		1375.5	0.0020736	4.07916e-05		1375.5	-0.000615995	3.6909e-11		1375.5	-9.96724e-05	1.96042e-19		1375.5	0.00142585	6.21946e-122
1376.5	0.115776	0.114907		1376.5	0.0269639	0.0275769		1376.5	0.00458377	0.00676611		1376.5	0.000681965	4.05548e-05		1376.5	0.000885818	3.63251e-11		1376.5	0.00198984	1.90286e-19		1376.5	0.00106893	5.08506e-122
1377.5	0.115403	0.114901		1377.5	0.0288214	0.0275468		1377.5	0.00528293	0.00675183		1377.5	0.00251921	4.03193e-05		1377.5	-0.00124791	3.57505e-11		1377.5	-0.00175811	1.847e-19		1377.5	-0.000480125	4.15756e-122
1378.5	0.114499	0.114896		1378.5	0.0283166	0.0275167		1378.5	0.00498459	0.00673759		1378.5	0.00210413	4.00852e-05		1378.5	-0.00117087	3.5185e-11		1378.5	-0.000929488	1.79278e-19		1378.5	0.000915699	3.39924e-122
1379.5	0.115512	0.114891		1379.5	0.0289617	0.0274866		1379.5	0.00236637	0.00672337		1379.5	-0.00126957	3.98524e-05		1379.5	-0.00207968	3.46284e-11		1379.5	0.00165452	1.74015e-19		1379.5	0.0018554	2.77923e-122
1380.5	0.116058	0.114885		1380.5	0.0293555	0.0274566		1380.5	0.00185895	0.00670918		1380.5	0.00151679	3.9621e-05		1380.5	-0.00279637	3.40806e-11		1380.5	-0.00239465	1.68906e-19		1380.5	-0.000568865	2.27231e-122
1381.5	0.115537	0.11488		1381.5	0.0266509	0.0274266		1381.5	0.00455929	0.00669502		1381.5	0.00181301	3.93909e-05		1381.5	-0.00123733	3.35415e-11		1381.5	-0.000753951	1.63948e-19		1381.5	6.34493e-05	1.85785e-122
1382.5	0.116924	0.114874		1382.5	0.0269317	0.0273966		1382.5	0.00698398	0.0066809		1382.5	-0.00285097	3.91622e-05		1382.5	-0.00232198	3.30109e-11		1382.5	-0.000288526	1.59135e-19		1382.5	0.000290823	1.51898e-122
1383.5	0.115713	0.114869		1383.5	0.0275938	0.0273667		1383.5	0.00735811	0.0066668		1383.5	-0.000256225	3.89348e-05		1383.5	-0.00160867	3.24887e-11		1383.5	-0.00102778	1.54463e-19		1383.5	-0.000955719	1.24193e-122
1384.5	0.115349	0.114864		1384.5	0.0283677	0.0273368		1384.5	0.00686006	0.00665273		1384.5	-0.000392089	3.87087e-05		1384.5	0.00016016	3.19748e-11		1384.5	-0.000650751	1.49928e-19		1384.5	0.00144927	1.0154e-122
1385.5	0.117727	0.114858		1385.5	0.0254116	0.0273069		1385.5	0.00541208	0.00663869		1385.5	-0.000595346	3.84839e-05		1385.5	-0.000220745	3.1469e-11		1385.5	0.000795904	1.45527e-19		1385.5	-0.000296901	8.30197e-123
1386.5	0.113751	0.114853		1386.5	0.0284286	0.0272771		1386.5	0.00632316	0.00662468		1386.5	-0.000244026	3.82604e-05		1386.5	-0.000271471	3.09712e-11		1386.5	0.00144027	1.41254e-19		1386.5	9.8203e-05	6.78772e-123
1387.5	0.117026	0.114847		1387.5	0.0296571	0.0272473		1387.5	0.00468309	0.0066107		1387.5	-0.000832569	3.80383e-05		1387.5	0.00245104	3.04812e-11		1387.5	-0.000734526	1.37108e-19		1387.5	-0.000140487	5.54966e-123
1388.5	0.117526	0.114842		1388.5	0.0275995	0.0272175		1388.5	0.00403643	0.00659675		1388.5	-0.00247975	3.78174e-05		1388.5	6.56741e-05	2.99991e-11		1388.5	0.00172868	1.33083e-19		1388.5	-0.000951	4.53742e-123
1389.5	0.116013	0.114837		1389.5	0.0262609	0.0271878		1389.5	0.00157808	0.00658283		1389.5	0.000544961	3.75978e-05		1389.5	-0.00240256	2.95245e-11		1389.5	-0.0004584	1.29176e-19		1389.5	-0.000515332	3.70981e-123
1390.5	0.114137	0.114831		1390.5	0.0276625	0.0271581		1390.5	0.00508159	0.00656894		1390.5	-0.0020641	3.73795e-05		1390.5	0.00116933	2.90575e-11		1390.5	0.000607361	1.25383e-19		1390.5	0.000600517	3.03316e-123
1391.5	0.116678	0.114826		1391.5	0.0281772	0.0271284		1391.5	0.00349356	0.00655508		1391.5	1.72398e-05	3.71624e-05		1391.5	0.00136624	2.85978e-11		1391.5	0.00229973	1.21703e-19		1391.5	0.00231433	2.47992e-123
1392.5	0.115015	0.11482		1392.5	0.028123	0.0270987		1392.5	0.00327281	0.00654125		1392.5	0.00247123	3.69466e-05		1392.5	-0.00146093	2.81454e-11		1392.5	0.00171743	1.1813e-19		1392.5	0.00136505	2.02759e-123
1393.5	0.114824	0.114815		1393.5	0.0254221	0.0270691		1393.5	0.00414732	0.00652744		1393.5	-0.000457147	3.67321e-05		1393.5	-0.00300535	2.77002e-11		1393.5	-0.00136433	1.14662e-19		1393.5	0.00202736	1.65777e-123
1394.5	0.115693	0.11481		1394.5	0.0267295	0.0270396		1394.5	0.0050636	0.00651367		1394.5	0.00241455	3.65188e-05		1394.5	-0.000787939	2.7262e-11		1394.5	-0.0022558	1.11296e-19		1394.5	0.000504154	1.3554e-123
1395.5	0.116244	0.114804		1395.5	0.0259394	0.02701		1395.5	0.00655685	0.00649992		1395.5	-0.00179862	3.63067e-05		1395.5	-0.00271746	2.68308e-11		1395.5	-0.000788629	1.08028e-19		1395.5	0.00114895	1.10818e-123
1396.5	0.11551	0.114799		1396.5	0.0281748	0.0269805		1396.5	0.00533044	0.00648621		1396.5	0.000263768	3.60959e-05		1396.5	0.00178481	2.64063e-11		1396.5	0.000693355	1.04857e-19		1396.5	7.14549e-05	9.06049e-124
1397.5	0.116214	0.114793		1397.5	0.0268347	0.026951		1397.5	0.00253468	0.00647252		1397.5	0.00051	3.58863e-05		1397.5	-0.00297893	2.59886e-11		1397.5	0.00307191	1.01779e-19		1397.5	-0.000707272	7.40789e-124
1398.5	0.116046	0.114788		1398.5	0.026735	0.0269216		1398.5	0.0032303	0.00645886		1398.5	0.00113768	3.56779e-05		1398.5	-0.000684175	2.55775e-11		1398.5	0.00360437	9.87906e-20		1398.5	-0.000149365	6.05672e-124
1399.5	0.116158	0.114783		1399.5	0.0272591	0.0268921		1399.5	0.00493099	0.00644523		1399.5	-0.00137483	3.54708e-05		1399.5	0.00101939	2.51729e-11		1399.5	-0.000109163	9.58904e-20		1399.5	0.002875	4.95199e-124
1400.5	0.113085	0.114777		1400.5	0.0266141	0.0268628		1400.5	0.00251987	0.00643163		1400.5	0.00209818	3.52648e-05		1400.5	0.0018046	2.47747e-11		1400.5	0.000882011	9.30754e-20		1400.5	0.0011825	4.04877e-124
1401.5	0.115276	0.114772		1401.5	0.0263785	0.0268334		1401.5	0.00647866	0.00641806		1401.5	3.39054e-05	3.506e-05		1401.5	0.00295393	2.43828e-11		1401.5	-0.000564612	9.03429e-20		1401.5	0.00309541	3.31029e-124
1402.5	0.116896	0.114766		1402.5	0.0311838	0.0268041		1402.5	0.00305467	0.00640452		1402.5	-0.00194	3.48564e-05		1402.5	0.00112403	2.39971e-11		1402.5	0.00233574	8.76907e-20		1402.5	-0.00013074	2.7065e-124
1403.5	0.114052	0.114761		1403.5	0.0274259	0.0267748		1403.5	0.00533109	0.006391		1403.5	-0.00208787	3.4654e-05		1403.5	-0.000921843	2.36175e-11		1403.5	0.000119307	8.51164e-20		1403.5	0.000423873	2.21285e-124
1404.5	0.114665	0.114756		1404.5	0.0269677	0.0267455		1404.5	0.00373938	0.00637751		1404.5	0.00110183	3.44528e-05		1404.5	0.000521398	2.32439e-11		1404.5	-0.000162832	8.26176e-20		1404.5	-0.0019739	1.80923e-124
1405.5	0.117779	0.11475		1405.5	0.0275653	0.0267163		1405.5	0.00546475	0.00636406		1405.5	0.000855285	3.42527e-05		1405.5	0.00207719	2.28762e-11		1405.5	-0.000437856	8.01922e-20		1405.5	-2.94018e-05	1.47923e-124
1406.5	0.115717	0.114745		1406.5	0.0256658	0.0266871		1406.5	0.00543613	0.00635063		1406.5	0.00128586	3.40538e-05		1406.5	-0.00225013	2.25143e-11		1406.5	0.00136619	7.7838e-20		1406.5	0.000619329	1.20943e-124
1407.5	0.114188	0.114739		1407.5	0.0259438	0.026658		1407.5	0.0044725	0.00633723		1407.5	-9.70606e-05	3.38561e-05		1407.5	0.000356559	2.21582e-11		1407.5	0.00240417	7.55529e-20		1407.5	-0.000837093	9.88832e-125
1408.5	0.115074	0.114734		1408.5	0.0268354	0.0266288		1408.5	0.00530086	0.00632385		1408.5	-0.000635455	3.36595e-05		1408.5	-0.000322335	2.18076e-11		1408.5	0.00313511	7.33348e-20		1408.5	-0.00104465	8.08473e-125
1409.5	0.114458	0.114729		1409.5	0.0261815	0.0265997		1409.5	0.00554992	0.00631051		1409.5	-0.00270836	3.34641e-05		1409.5	-0.000986874	2.14627e-11		1409.5	0.0011473	7.11819e-20		1409.5	0.000895844	6.6101e-125
1410.5	0.114862	0.114723		1410.5	0.0269371	0.0265707		1410.5	0.00450154	0.00629719		1410.5	-0.000614239	3.32697e-05		1410.5	0.000418632	2.11232e-11		1410.5	0.00226453	6.90922e-20		1410.5	-0.000986049	5.40444e-125
1411.5	0.114812	0.114718		1411.5	0.0263054	0.0265416		1411.5	0.00635448	0.0062839		1411.5	-0.00339342	3.30766e-05		1411.5	-0.000172958	2.0789e-11		1411.5	-6.02838e-05	6.70639e-20		1411.5	-0.00363045	4.41869e-125
1412.5	0.116461	0.114712		1412.5	0.0263106	0.0265126		1412.5	0.00273667	0.00627064		1412.5	0.00124592	3.28845e-05		1412.5	0.000948534	2.04602e-11		1412.5	0.00212772	6.50951e-20		1412.5	0.00110175	3.61274e-125
1413.5	0.11505	0.114707		1413.5	0.0269198	0.0264837		1413.5	0.00614294	0.00625741		1413.5	-0.00347258	3.26935e-05		1413.5	0.00199733	2.01365e-11		1413.5	0.00292744	6.31841e-20		1413.5	-0.00261005	2.95379e-125
1414.5	0.114276	0.114702		1414.5	0.0285045	0.0264547		1414.5	0.00620763	0.00624421		1414.5	-0.00174374	3.25037e-05		1414.5	-0.000708952	1.9818e-11		1414.5	0.00436048	6.13292e-20		1414.5	0.000928431	2.41503e-125
1415.5	0.11678	0.114696		1415.5	0.0284059	0.0264258		1415.5	0.00433697	0.00623103		1415.5	-0.000343011	3.23149e-05		1415.5	-0.000100775	1.95045e-11		1415.5	0.00417423	5.95287e-20		1415.5	0.00164981	1.97454e-125
1416.5	0.114914	0.114691		1416.5	0.0274704	0.0263969		1416.5	0.00620732	0.00621788		1416.5	0.000628132	3.21273e-05		1416.5	-0.000583725	1.91959e-11		1416.5	0.00131415	5.77811e-20		1416.5	-0.000395678	1.61439e-125
1417.5	0.114581	0.114685		1417.5	0.0255983	0.0263681		1417.5	0.00551738	0.00620476		1417.5	0.0011622	3.19407e-05		1417.5	-0.00134016	1.88923e-11		1417.5	0.00020682	5.60848e-20		1417.5	-0.0024596	1.31993e-125
1418.5	0.115964	0.11468		1418.5	0.0264051	0.0263393		1418.5	0.00437714	0.00619167		1418.5	-0.00106127	3.17553e-05		1418.5	0.00364494	1.85934e-11		1418.5	-0.0010081	5.44383e-20		1418.5	-0.000953331	1.07918e-125
1419.5	0.117764	0.114675		1419.5	0.0251447	0.0263105		1419.5	0.00422567	0.0061786		1419.5	0.000113016	3.15709e-05		1419.5	-0.000587362	1.82993e-11		1419.5	0.00247032	5.28402e-20		1419.5	-0.00123039	8.8234e-126
1420.5	0.115784	0.114669		1420.5	0.0282876	0.0262818		1420.5	0.00302486	0.00616556		1420.5	-0.000282584	3.13876e-05		1420.5	0.000737203	1.80098e-11		1420.5	0.000546349	5.1289e-20		1420.5	7.86893e-05	7.21404e-126
1421.5	0.116734	0.114664		1421.5	0.0288856	0.026253		1421.5	0.00502473	0.00615255		1421.5	-0.00120544	3.12053e-05		1421.5	0.000247338	1.77249e-11		1421.5	0.00135851	4.97833e-20		1421.5	-0.00215744	5.89823e-126
1422.5	0.114827	0.114659		1422.5	0.028686	0.0262243		1422.5	0.00361908	0.00613957		1422.5	0.00113098	3.10241e-05		1422.5	0.000858162	1.74445e-11		1422.5	0.000918165	4.83218e-20		1422.5	-0.000549294	4.82241e-126
1423.5	0.116203	0.114653		1423.5	0.027776	0.0261957		1423.5	0.00483835	0.00612661		1423.5	-0.0025571	3.08439e-05		1423.5	-0.000318022	1.71686e-11		1423.5	-0.00162415	4.69032e-20		1423.5	-0.000120015	3.94282e-126
1424.5	0.115846	0.114648		1424.5	0.0262787	0.0261671		1424.5	0.00354938	0.00611369		1424.5	-0.000356271	3.06648e-05		1424.5	-0.000992273	1.6897e-11		1424.5	0.0025547	4.55262e-20		1424.5	0.0012858	3.22367e-126
1425.5	0.115761	0.114642		1425.5	0.0275307	0.0261385		1425.5	0.00573913	0.00610078		1425.5	-0.00117164	3.04868e-05		1425.5	0.000791376	1.66297e-11		1425.5	-0.00158657	4.41897e-20		1425.5	0.00285456	2.63568e-126
1426.5	0.115845	0.114637		1426.5	0.0247316	0.0261099		1426.5	0.004452	0.00608791		1426.5	-0.00106416	3.03097e-05		1426.5	0.00314096	1.63666e-11		1426.5	0.000552634	4.28924e-20		1426.5	0.000673792	2.15494e-126
1427.5	0.115667	0.114632		1427.5	0.0258131	0.0260814		1427.5	0.00391462	0.00607506		1427.5	0.00151749	3.01337e-05		1427.5	0.00108956	1.61077e-11		1427.5	0.00114044	4.16332e-20		1427.5	0.00197762	1.76189e-126
1428.5	0.114732	0.114626		1428.5	0.029486	0.0260529		1428.5	0.00724622	0.00606224		1428.5	-0.00165503	2.99588e-05		1428.5	0.00155717	1.58529e-11		1428.5	0.0024403	4.0411e-20		1428.5	-0.00114611	1.44053e-126
1429.5	0.116317	0.114621		1429.5	0.0254762	0.0260244		1429.5	0.0055708	0.00604945		1429.5	0.00285715	2.97848e-05		1429.5	-0.00140838	1.56022e-11		1429.5	0.000316812	3.92246e-20		1429.5	0.00120738	1.17778e-126
1430.5	0.117613	0.114615		1430.5	0.027234	0.025996		1430.5	0.00506405	0.00603669		1430.5	0.000126677	2.96119e-05		1430.5	0.00241056	1.53554e-11		1430.5	-0.000224192	3.80731e-20		1430.5	0.00214261	9.62957e-127
1431.5	0.11538	0.11461		1431.5	0.0267885	0.0259676		1431.5	0.00273509	0.00602395		1431.5	-0.00197124	2.94399e-05		1431.5	0.00244716	1.51125e-11		1431.5	0.00170762	3.69554e-20		1431.5	0.00232565	7.87317e-127
1432.5	0.114467	0.114605		1432.5	0.0270973	0.0259392		1432.5	0.00330984	0.00601124		1432.5	-0.00040806	2.9269e-05		1432.5	0.0032391	1.48734e-11		1432.5	0.000520539	3.58705e-20		1432.5	-0.000817825	6.43713e-127
1433.5	0.116016	0.114599		1433.5	0.026496	0.0259109		1433.5	0.00207717	0.00599855		1433.5	0.000400173	2.9099e-05		1433.5	0.00375216	1.46381e-11		1433.5	0.00017132	3.48174e-20		1433.5	-0.00205085	5.26302e-127
1434.5	0.115639	0.114594		1434.5	0.0292882	0.0258825		1434.5	0.00414384	0.00598589		1434.5	-0.00104764	2.893e-05		1434.5	0.000730558	1.44066e-11		1434.5	0.00303602	3.37953e-20		1434.5	0.00177587	4.30307e-127
1435.5	0.116276	0.114588		1435.5	0.0274867	0.0258543		1435.5	0.00435184	0.00597326		1435.5	-0.00038043	2.8762e-05		1435.5	-0.000791088	1.41787e-11		1435.5	0.00170752	3.28032e-20		1435.5	-0.000953498	3.5182e-127
1436.5	0.116881	0.114583		1436.5	0.0254657	0.025826		1436.5	0.00250398	0.00596066		1436.5	0.00114857	2.8595e-05		1436.5	6.08773e-05	1.39544e-11		1436.5	0.00207003	3.18402e-20		1436.5	0.00290078	2.87649e-127
1437.5	0.115795	0.114578		1437.5	0.0252478	0.0257978		1437.5	0.000267079	0.00594808		1437.5	-0.00136009	2.8429e-05		1437.5	0.00306627	1.37336e-11		1437.5	-0.000143857	3.09054e-20		1437.5	0.00149374	2.35183e-127
1438.5	0.113503	0.114572		1438.5	0.0247974	0.0257696		1438.5	0.00595408	0.00593553		1438.5	-0.00064909	2.82639e-05		1438.5	-6.17096e-06	1.35164e-11		1438.5	0.00147722	2.99981e-20		1438.5	-0.000539945	1.92287e-127
1439.5	0.115536	0.114567		1439.5	0.0240724	0.0257414		1439.5	0.00566165	0.005923		1439.5	-0.00105162	2.80998e-05		1439.5	0.00187886	1.33026e-11		1439.5	0.000199673	2.91175e-20		1439.5	-0.00155056	1.57214e-127
1440.5	0.116886	0.114562		1440.5	0.0275644	0.0257133		1440.5	0.00508113	0.0059105		1440.5	-0.000789798	2.79366e-05		1440.5	0.000959637	1.30921e-11		1440.5	0.00183907	2.82627e-20		1440.5	-0.000666102	1.28539e-127
1441.5	0.115321	0.114556		1441.5	0.0250464	0.0256852		1441.5	0.00511571	0.00589803		1441.5	-0.000886895	2.77744e-05		1441.5	0.000776819	1.2885e-11		1441.5	0.00162624	2.74329e-20		1441.5	0.00266021	1.05094e-127
1442.5	0.115797	0.114551		1442.5	0.0267318	0.0256571		1442.5	0.00358356	0.00588558		1442.5	0.0014635	2.76131e-05		1442.5	0.0024376	1.26812e-11		1442.5	-0.00120958	2.66276e-20		1442.5	0.00124866	8.59252e-128
1443.5	0.114403	0.114545		1443.5	0.0262623	0.0256291		1443.5	0.00260809	0.00587316		1443.5	-0.00113875	2.74528e-05		1443.5	0.00267654	1.24806e-11		1443.5	0.000703288	2.58459e-20		1443.5	0.000183478	7.02527e-128
1444.5	0.115514	0.11454		1444.5	0.0270483	0.0256011		1444.5	0.00498297	0.00586077		1444.5	-0.00143309	2.72934e-05		1444.5	-0.000578645	1.22832e-11		1444.5	0.00312059	2.50871e-20		1444.5	0.000174946	5.74389e-128
1445.5	0.115687	0.114535		1445.5	0.0243873	0.0255731		1445.5	0.00597912	0.0058484		1445.5	-0.000932158	2.71349e-05		1445.5	0.00268706	1.20889e-11		1445.5	0.00167776	2.43506e-20		1445.5	0.00136134	4.69622e-128
1446.5	0.116232	0.114529		1446.5	0.0260328	0.0255452		1446.5	0.00308018	0.00583606		1446.5	0.00225166	2.69773e-05		1446.5	0.00206961	1.18976e-11		1446.5	0.00390018	2.36358e-20		1446.5	0.00170877	3.83965e-128
1447.5	0.116174	0.114524		1447.5	0.0244622	0.0255173		1447.5	0.00622202	0.00582375		1447.5	-0.000263527	2.68207e-05		1447.5	0.00200944	1.17094e-11		1447.5	-0.000200841	2.29419e-20		1447.5	0.00279392	3.13931e-128
1448.5	0.1139	0.114518		1448.5	0.0253489	0.0254894		1448.5	0.0037694	0.00581146		1448.5	-0.000776596	2.66649e-05		1448.5	0.000228524	1.15242e-11		1448.5	0.00112246	2.22684e-20		1448.5	0.00110992	2.56671e-128
1449.5	0.117503	0.114513		1449.5	0.0239951	0.0254615		1449.5	0.00153468	0.00579919		1449.5	0.000237344	2.65101e-05		1449.5	0.00337547	1.13419e-11		1449.5	0.000157373	2.16146e-20		1449.5	0.00208116	2.09855e-128
1450.5	0.11739	0.114508		1450.5	0.0274826	0.0254337		1450.5	0.00501353	0.00578696		1450.5	-0.00127506	2.63561e-05		1450.5	0.00188404	1.11625e-11		1450.5	0.00197543	2.09801e-20		1450.5	0.00329327	1.71578e-128
1451.5	0.114053	0.114502		1451.5	0.0265803	0.0254059		1451.5	0.00403982	0.00577474		1451.5	3.02761e-05	2.62031e-05		1451.5	0.00265052	1.09859e-11		1451.5	-0.00177542	2.03642e-20		1451.5	0.00412779	1.40283e-128
1452.5	0.114944	0.114497		1452.5	0.0254211	0.0253782		1452.5	0.00325514	0.00576256		1452.5	-0.000701828	2.60509e-05		1452.5	0.00618855	1.08121e-11		1452.5	0.0017344	1.97664e-20		1452.5	0.00207722	1.14696e-128
1453.5	0.115871	0.114492		1453.5	0.0239548	0.0253504		1453.5	0.00425916	0.0057504		1453.5	0.000625909	2.58997e-05		1453.5	0.00165752	1.06411e-11		1453.5	0.0011434	1.91861e-20		1453.5	0.00350316	9.37759e-129
1454.5	0.115734	0.114486		1454.5	0.0238943	0.0253227		1454.5	0.00387859	0.00573826		1454.5	-0.00307281	2.57493e-05		1454.5	0.00144275	1.04728e-11		1454.5	0.00257803	1.86228e-20		1454.5	0.00122455	7.66715e-129
1455.5	0.116185	0.114481		1455.5	0.0240693	0.0252951		1455.5	0.00270505	0.00572615		1455.5	-0.00123437	2.55998e-05		1455.5	0.0017521	1.03071e-11		1455.5	0.00192517	1.80761e-20		1455.5	0.00264672	6.26869e-129
1456.5	0.115335	0.114475		1456.5	0.0247872	0.0252674		1456.5	0.00266403	0.00571407		1456.5	-0.000219068	2.54511e-05		1456.5	-0.000765167	1.0144e-11		1456.5	0.00370584	1.75454e-20		1456.5	0.0022847	5.1253e-129
1457.5	0.116047	0.11447		1457.5	0.0274256	0.0252398		1457.5	0.00497062	0.00570201		1457.5	0.0023573	2.53033e-05		1457.5	0.000544936	9.98358e-12		1457.5	0.00192281	1.70304e-20		1457.5	0.00295873	4.19047e-129
1458.5	0.116331	0.114465		1458.5	0.0256173	0.0252122		1458.5	0.00198651	0.00568998		1458.5	0.00153083	2.51564e-05		1458.5	0.00180426	9.82565e-12		1458.5	0.00123501	1.65304e-20		1458.5	0.00342816	3.42614e-129
1459.5	0.116717	0.114459		1459.5	0.0273484	0.0251847		1459.5	0.00461981	0.00567797		1459.5	0.000212239	2.50103e-05		1459.5	0.00411669	9.67022e-12		1459.5	0.00154224	1.60451e-20		1459.5	0.00271204	2.80122e-129
1460.5	0.116371	0.114454		1460.5	0.0259954	0.0251572		1460.5	0.00456583	0.00566599		1460.5	-0.000867509	2.48651e-05		1460.5	0.00104767	9.51725e-12		1460.5	-0.000999126	1.55741e-20		1460.5	0.00213985	2.29029e-129
1461.5	0.116226	0.114448		1461.5	0.025776	0.0251297		1461.5	0.00329038	0.00565404		1461.5	0.00374352	2.47207e-05		1461.5	5.22422e-05	9.3667e-12		1461.5	5.2911e-05	1.51169e-20		1461.5	0.00150447	1.87255e-129
1462.5	0.114774	0.114443		1462.5	0.0260573	0.0251022		1462.5	0.00460173	0.0056421		1462.5	-0.00211516	2.45771e-05		1462.5	0.00137836	9.21853e-12		1462.5	0.00256666	1.46731e-20		1462.5	-0.0010383	1.531e-129
1463.5	0.115019	0.114438		1463.5	0.0259865	0.0250748		1463.5	0.00313884	0.0056302		1463.5	-0.00110113	2.44344e-05		1463.5	0.000859723	9.0727e-12		1463.5	0.000238998	1.42423e-20		1463.5	0.000357218	1.25175e-129
1464.5	0.11377	0.114432		1464.5	0.0242597	0.0250474		1464.5	0.00360684	0.00561832		1464.5	-0.000729461	2.42925e-05		1464.5	0.00360679	8.92918e-12		1464.5	0.00127479	1.38242e-20		1464.5	0.00427914	1.02344e-129
1465.5	0.113755	0.114427		1465.5	0.0248082	0.02502		1465.5	0.00449608	0.00560646		1465.5	-0.000452112	2.41515e-05		1465.5	0.00191955	8.78793e-12		1465.5	-0.00205396	1.34184e-20		1465.5	0.00118051	8.36767e-130
1466.5	0.115412	0.114422		1466.5	0.0269634	0.0249927		1466.5	0.00455774	0.00559463		1466.5	-0.000248218	2.40112e-05		1466.5	0.00392562	8.64892e-12		1466.5	0.00158363	1.30244e-20		1466.5	0.00346705	6.84144e-130
1467.5	0.114783	0.114416		1467.5	0.0228106	0.0249654		1467.5	0.00630536	0.00558283		1467.5	0.000817574	2.38718e-05		1467.5	0.00211125	8.5121e-12		1467.5	0.00094908	1.26421e-20		1467.5	0.0019384	5.59359e-130
1468.5	0.114576	0.114411		1468.5	0.0259435	0.0249381		1468.5	0.00283582	0.00557104		1468.5	-0.000201329	2.37332e-05		1468.5	0.00244606	8.37745e-12		1468.5	0.0012224	1.22709e-20		1468.5	0.000207202	4.57334e-130
1469.5	0.115161	0.114405		1469.5	0.024544	0.0249108		1469.5	0.0046186	0.00555929		1469.5	-0.00266699	2.35954e-05		1469.5	-0.00142604	8.24493e-12		1469.5	0.00345009	1.19107e-20		1469.5	0.000859482	3.73918e-130
1470.5	0.114275	0.1144		1470.5	0.0267648	0.0248836		1470.5	0.00266853	0.00554756		1470.5	-0.00150841	2.34584e-05		1470.5	0.0021622	8.11451e-12		1470.5	-0.000141905	1.1561e-20		1470.5	-0.000267669	3.05716e-130
1471.5	0.116999	0.114395		1471.5	0.0253351	0.0248564		1471.5	0.00397495	0.00553585		1471.5	-0.00181886	2.33222e-05		1471.5	0.0029009	7.98614e-12		1471.5	0.000663594	1.12216e-20		1471.5	0.00193435	2.49955e-130
1472.5	0.114701	0.114389		1472.5	0.0234094	0.0248293		1472.5	0.00416563	0.00552417		1472.5	-0.000893777	2.31867e-05		1472.5	0.00277923	7.85981e-12		1472.5	0.00299247	1.08922e-20		1472.5	0.00402085	2.04364e-130
1473.5	0.115691	0.114384		1473.5	0.0253231	0.0248021		1473.5	0.00331778	0.00551251		1473.5	0.000553594	2.30521e-05		1473.5	0.00179435	7.73548e-12		1473.5	-0.00289252	1.05724e-20		1473.5	0.00196376	1.67089e-130
1474.5	0.115527	0.114379		1474.5	0.0237327	0.024775		1474.5	0.0052751	0.00550088		1474.5	-0.00106025	2.29182e-05		1474.5	0.00413629	7.61311e-12		1474.5	0.0020527	1.02621e-20		1474.5	0.00152957	1.36612e-130
1475.5	0.115768	0.114373		1475.5	0.0250901	0.024748		1475.5	0.00432776	0.00548927		1475.5	0.00170286	2.27852e-05		1475.5	0.00399083	7.49268e-12		1475.5	0.0029074	9.9608e-21		1475.5	0.00245305	1.11695e-130
1476.5	0.115155	0.114368		1476.5	0.0253504	0.0247209		1476.5	0.00717536	0.00547769		1476.5	0.000630894	2.26528e-05		1476.5	0.00129378	7.37416e-12		1476.5	0.000668489	9.66838e-21		1476.5	0.000500215	9.1322e-131
1477.5	0.116868	0.114362		1477.5	0.0256839	0.0246939		1477.5	0.00646851	0.00546613		1477.5	0.000700692	2.25213e-05		1477.5	0.000931586	7.25751e-12		1477.5	0.00232593	9.38454e-21		1477.5	-0.00142537	7.46652e-131
1478.5	0.115336	0.114357		1478.5	0.0248506	0.0246669		1478.5	0.00136357	0.00545459		1478.5	-0.00093548	2.23905e-05		1478.5	0.000731454	7.1427e-12		1478.5	0.00170899	9.10904e-21		1478.5	-0.00197471	6.10465e-131
1479.5	0.115886	0.114352		1479.5	0.0257103	0.02464		1479.5	0.00648498	0.00544308		1479.5	0.000124379	2.22605e-05		1479.5	0.00256851	7.02971e-12		1479.5	0.000550127	8.84162e-21		1479.5	-0.00110156	4.99119e-131
1480.5	0.115275	0.114346		1480.5	0.0239168	0.024613		1480.5	0.00399966	0.0054316		1480.5	-0.00113947	2.21313e-05		1480.5	0.00213672	6.91851e-12		1480.5	0.00131651	8.58206e-21		1480.5	-0.00028168	4.08081e-131
1481.5	0.114649	0.114341		1481.5	0.0255889	0.0245862		1481.5	0.00487512	0.00542014		1481.5	-0.000279006	2.20027e-05		1481.5	0.00216956	6.80907e-12		1481.5	0.000453095	8.33011e-21		1481.5	-0.0024995	3.33649e-131
1482.5	0.114837	0.114336		1482.5	0.02473	0.0245593		1482.5	0.00455537	0.0054087		1482.5	-0.00123736	2.1875e-05		1482.5	0.00585756	6.70136e-12		1482.5	0.00177387	8.08556e-21		1482.5	-0.000603211	2.72792e-131
1483.5	0.112896	0.11433		1483.5	0.0251634	0.0245325		1483.5	0.00606956	0.00539728		1483.5	8.71491e-05	2.1748e-05		1483.5	0.000553624	6.59535e-12		1483.5	0.00159538	7.84819e-21		1483.5	-0.00241137	2.23036e-131
1484.5	0.114904	0.114325		1484.5	0.0257106	0.0245056		1484.5	0.00386869	0.0053859		1484.5	-0.00400227	2.16217e-05		1484.5	-0.000201533	6.49102e-12		1484.5	8.372e-05	7.61779e-21		1484.5	-0.00189493	1.82355e-131
1485.5	0.113478	0.114319		1485.5	0.0278672	0.0244789		1485.5	0.00579787	0.00537453		1485.5	-0.00223607	2.14961e-05		1485.5	0.00154359	6.38834e-12		1485.5	0.000649159	7.39416e-21		1485.5	-0.00192459	1.49094e-131
1486.5	0.11753	0.114314		1486.5	0.0232383	0.0244521		1486.5	0.00511589	0.00536319		1486.5	0.00083457	2.13713e-05		1486.5	0.0033062	6.28728e-12		1486.5	0.00341799	7.17709e-21		1486.5	-0.00390018	1.219e-131
1487.5	0.115364	0.114309		1487.5	0.0238255	0.0244254		1487.5	0.00189726	0.00535187		1487.5	-0.000527981	2.12472e-05		1487.5	0.00128576	6.18782e-12		1487.5	0.00436786	6.96639e-21		1487.5	8.11061e-05	9.96658e-132
1488.5	0.117075	0.114303		1488.5	0.0236295	0.0243987		1488.5	0.00260547	0.00534058		1488.5	0.00211523	2.11238e-05		1488.5	0.00198367	6.08994e-12		1488.5	-0.00159295	6.76187e-21		1488.5	-0.00333622	8.14871e-132
1489.5	0.117429	0.114298		1489.5	0.0241926	0.0243721		1489.5	0.00747026	0.00532931		1489.5	-0.000336789	2.10012e-05		1489.5	0.001015	5.9936e-12		1489.5	9.24328e-05	6.56336e-21		1489.5	-0.000647716	6.66242e-132
1490.5	0.116351	0.114293		1490.5	0.0229379	0.0243454		1490.5	0.00459548	0.00531806		1490.5	1.01467e-05	2.08792e-05		1490.5	0.00269944	5.89879e-12		1490.5	0.00138627	6.37068e-21		1490.5	0.000961914	5.44722e-132
1491.5	0.116466	0.114287		1491.5	0.0232351	0.0243188		1491.5	0.00377764	0.00530684		1491.5	0.00258975	2.0758e-05		1491.5	0.000670535	5.80548e-12		1491.5	0.00315798	6.18366e-21		1491.5	0.000334586	4.45366e-132
1492.5	0.116001	0.114282		1492.5	0.0233963	0.0242922		1492.5	0.00437802	0.00529564		1492.5	-0.0022505	2.06374e-05		1492.5	-0.000537644	5.71364e-12		1492.5	0.000508105	6.00212e-21		1492.5	0.00236261	3.64133e-132
1493.5	0.114698	0.114276		1493.5	0.0236669	0.0242657		1493.5	0.00549963	0.00528447		1493.5	0.00262649	2.05176e-05		1493.5	0.00218444	5.62326e-12		1493.5	0.00120524	5.82592e-21		1493.5	-0.00112747	2.97717e-132
1494.5	0.114312	0.114271		1494.5	0.0222712	0.0242392		1494.5	0.00312432	0.00527331		1494.5	0.00118886	2.03985e-05		1494.5	-0.000815971	5.53431e-12		1494.5	-0.00107686	5.65488e-21		1494.5	0.0019929	2.43414e-132
1495.5	0.115558	0.114266		1495.5	0.0248921	0.0242127		1495.5	0.00380456	0.00526219		1495.5	-0.00361535	2.028e-05		1495.5	0.00212633	5.44676e-12		1495.5	-0.000998254	5.48887e-21		1495.5	0.00115029	1.99016e-132
1496.5	0.115411	0.11426		1496.5	0.0236744	0.0241862		1496.5	0.00335525	0.00525108		1496.5	0.000126975	2.01622e-05		1496.5	-0.000578367	5.3606e-12		1496.5	0.000538233	5.32774e-21		1496.5	0.00250103	1.62716e-132
1497.5	0.116048	0.114255		1497.5	0.0239502	0.0241598		1497.5	0.00620003	0.00524		1497.5	-0.00177216	2.00452e-05		1497.5	0.00218717	5.2758e-12		1497.5	-0.00172453	5.17133e-21		1497.5	-8.35863e-05	1.33038e-132
1498.5	0.114506	0.11425		1498.5	0.022927	0.0241334		1498.5	0.00608986	0.00522894		1498.5	-0.0020341	1.99288e-05		1498.5	0.000974516	5.19235e-12		1498.5	-6.51962e-05	5.01951e-21		1498.5	0.000544287	1.08772e-132
1499.5	0.116059	0.114244		1499.5	0.0255964	0.024107		1499.5	0.00442521	0.00521791		1499.5	-0.00169635	1.9813e-05		1499.5	0.00148043	5.11021e-12		1499.5	1.79032e-05	4.87215e-21		1499.5	-0.0034704	8.89323e-133
1500.5	0.116517	0.114239		1500.5	0.0203685	0.0240807		1500.5	0.00291303	0.0052069		1500.5	-2.68563e-06	1.9698e-05		1500.5	0.000743412	5.02937e-12		1500.5	0.00361612	4.72912e-21		1500.5	-0.000247014	7.27114e-133
1501.5	0.114323	0.114233		1501.5	0.0227322	0.0240544		1501.5	0.00351644	0.00519591		1501.5	-0.000446483	1.95836e-05		1501.5	0.00108112	4.94981e-12		1501.5	0.00184379	4.59029e-21		1501.5	0.00198515	5.94491e-133
1502.5	0.116426	0.114228		1502.5	0.0221646	0.0240281		1502.5	0.00719749	0.00518495		1502.5	-0.000499584	1.94699e-05		1502.5	-0.000613371	4.87151e-12		1502.5	0.00239059	4.45553e-21		1502.5	0.00135249	4.86058e-133
1503.5	0.114041	0.114223		1503.5	0.0237568	0.0240018		1503.5	0.00509751	0.00517401		1503.5	0.00198937	1.93568e-05		1503.5	0.00242366	4.79445e-12		1503.5	0.00266862	4.32473e-21		1503.5	-0.00125176	3.97403e-133
1504.5	0.116323	0.114217		1504.5	0.021875	0.0239756		1504.5	0.00422084	0.00516309		1504.5	-0.000859165	1.92444e-05		1504.5	-0.00201758	4.71861e-12		1504.5	0.00293952	4.19777e-21		1504.5	-0.000906842	3.24918e-133
1505.5	0.117033	0.114212		1505.5	0.0265519	0.0239494		1505.5	0.00267287	0.00515219		1505.5	-0.00304032	1.91327e-05		1505.5	-0.000522643	4.64397e-12		1505.5	0.00100106	4.07453e-21		1505.5	-0.00185772	2.65654e-133
1506.5	0.117027	0.114207		1506.5	0.0229748	0.0239233		1506.5	0.00808991	0.00514132		1506.5	-0.00061738	1.90216e-05		1506.5	0.000578678	4.5705e-12		1506.5	-0.000166033	3.95492e-21		1506.5	0.00209268	2.172e-133
1507.5	0.11394	0.114201		1507.5	0.0251676	0.0238971		1507.5	0.00586377	0.00513047		1507.5	-0.000243017	1.89111e-05		1507.5	8.71192e-05	4.4982e-12		1507.5	0.00101166	3.83881e-21		1507.5	0.00116514	1.77583e-133
1508.5	0.115862	0.114196		1508.5	0.0244811	0.023871		1508.5	0.00809952	0.00511964		1508.5	0.000474135	1.88013e-05		1508.5	0.00179178	4.42705e-12		1508.5	0.000778154	3.72611e-21		1508.5	-0.00224096	1.45193e-133
1509.5	0.115486	0.11419		1509.5	0.0223382	0.0238449		1509.5	0.00571511	0.00510884		1509.5	-0.00226009	1.86922e-05		1509.5	0.00339875	4.35702e-12		1509.5	0.00203467	3.61673e-21		1509.5	-0.000112722	1.1871e-133
1510.5	0.114657	0.114185		1510.5	0.0239416	0.0238189		1510.5	0.00471778	0.00509806		1510.5	8.992e-05	1.85836e-05		1510.5	0.00100669	4.28809e-12		1510.5	0.000102498	3.51055e-21		1510.5	0.000526066	9.70578e-134
1511.5	0.11621	0.11418		1511.5	0.0242764	0.0237928		1511.5	0.00421611	0.0050873		1511.5	-0.00085695	1.84757e-05		1511.5	0.00343827	4.22026e-12		1511.5	0.00122054	3.40749e-21		1511.5	0.000639034	7.93548e-134
1512.5	0.115594	0.114174		1512.5	0.0216764	0.0237668		1512.5	0.00505697	0.00507657		1512.5	-0.00100252	1.83684e-05		1512.5	0.00413805	4.1535e-12		1512.5	0.00207335	3.30746e-21		1512.5	0.000580411	6.48808e-134
1513.5	0.116833	0.114169		1513.5	0.0210679	0.0237409		1513.5	0.00504512	0.00506585		1513.5	0.000747702	1.82618e-05		1513.5	0.00319021	4.0878e-12		1513.5	0.0041557	3.21036e-21		1513.5	-0.000886447	5.30468e-134
1514.5	0.117452	0.114164		1514.5	0.0232168	0.0237149		1514.5	0.00488386	0.00505516		1514.5	-0.0015802	1.81557e-05		1514.5	0.000635762	4.02313e-12		1514.5	-0.000139266	3.11611e-21		1514.5	-0.00095736	4.33712e-134
1515.5	0.115605	0.114158		1515.5	0.021241	0.023689		1515.5	0.0066666	0.0050445		1515.5	0.000367755	1.80503e-05		1515.5	0.000454344	3.95949e-12		1515.5	-0.00109759	3.02463e-21		1515.5	-0.00133857	3.54605e-134
1516.5	0.115206	0.114153		1516.5	0.0225769	0.0236631		1516.5	0.00249904	0.00503385		1516.5	-0.00248779	1.79455e-05		1516.5	0.00160481	3.89686e-12		1516.5	-0.000313509	2.93584e-21		1516.5	-0.0034475	2.89926e-134
1517.5	0.116893	0.114148		1517.5	0.0240186	0.0236373		1517.5	0.00740787	0.00502323		1517.5	-0.00201939	1.78413e-05		1517.5	0.00133313	3.83521e-12		1517.5	-0.00133973	2.84965e-21		1517.5	-0.00261163	2.37045e-134
1518.5	0.115236	0.114142		1518.5	0.0243912	0.0236114		1518.5	0.00128855	0.00501263		1518.5	0.000496963	1.77377e-05		1518.5	0.00419977	3.77455e-12		1518.5	0.000739715	2.76599e-21		1518.5	0.000696356	1.93809e-134
1519.5	0.114669	0.114137		1519.5	0.0217145	0.0235856		1519.5	0.0060293	0.00500205		1519.5	0.0014554	1.76347e-05		1519.5	-0.000764757	3.71484e-12		1519.5	0.0021604	2.68479e-21		1519.5	-0.00112931	1.58459e-134
1520.5	0.116162	0.114131		1520.5	0.0221871	0.0235599		1520.5	0.00364345	0.0049915		1520.5	0.000353544	1.75323e-05		1520.5	0.0011586	3.65607e-12		1520.5	0.000764464	2.60597e-21		1520.5	0.000127178	1.29556e-134
1521.5	0.116707	0.114126		1521.5	0.0221036	0.0235341		1521.5	0.00411202	0.00498096		1521.5	0.00354693	1.74305e-05		1521.5	0.00398658	3.59824e-12		1521.5	-0.00144803	2.52947e-21		1521.5	-0.00258436	1.05926e-134
1522.5	0.112051	0.114121		1522.5	0.025491	0.0235084		1522.5	0.00543548	0.00497045		1522.5	-0.000165016	1.73293e-05		1522.5	0.00203737	3.54132e-12		1522.5	-0.000624859	2.45521e-21		1522.5	-0.00230148	8.66052e-135
1523.5	0.114398	0.114115		1523.5	0.0233216	0.0234827		1523.5	0.00320725	0.00495996		1523.5	-0.000279243	1.72286e-05		1523.5	0.003818	3.4853e-12		1523.5	-1.27197e-06	2.38313e-21		1523.5	-0.00388759	7.08087e-135
1524.5	0.113488	0.11411		1524.5	0.024784	0.0234571		1524.5	0.00373714	0.0049495		1524.5	-0.000339507	1.71286e-05		1524.5	0.00209987	3.43016e-12		1524.5	-0.000400246	2.31317e-21		1524.5	0.00124059	5.78935e-135
1525.5	0.113565	0.114105		1525.5	0.0235975	0.0234314		1525.5	0.00379093	0.00493905		1525.5	-0.000835072	1.70291e-05		1525.5	-0.000893061	3.3759e-12		1525.5	-0.000772295	2.24526e-21		1525.5	-0.00230651	4.73339e-135
1526.5	0.114945	0.114099		1526.5	0.0222467	0.0234058		1526.5	0.0031136	0.00492863		1526.5	0.00152672	1.69302e-05		1526.5	0.000661943	3.3225e-12		1526.5	-0.000697656	2.17935e-21		1526.5	-0.00236747	3.87004e-135
1527.5	0.114257	0.114094		1527.5	0.0227949	0.0233802		1527.5	0.00331241	0.00491823		1527.5	0.000136663	1.68319e-05		1527.5	0.000317052	3.26994e-12		1527.5	-0.00209782	2.11537e-21		1527.5	0.00068232	3.16416e-135
1528.5	0.114798	0.114089		1528.5	0.0238897	0.0233547		1528.5	0.00471304	0.00490785		1528.5	0.00168778	1.67342e-05		1528.5	0.00036594	3.21822e-12		1528.5	-7.33158e-06	2.05327e-21		1528.5	-0.00208304	2.58703e-135
1529.5	0.114866	0.114083		1529.5	0.0200507	0.0233292		1529.5	0.00628498	0.0048975		1529.5	0.000152539	1.6637e-05		1529.5	0.00235329	3.16731e-12		1529.5	0.000850951	1.99299e-21		1529.5	-0.0039519	2.11516e-135
1530.5	0.115744	0.114078		1530.5	0.0228439	0.0233037		1530.5	0.00361695	0.00488716		1530.5	-0.00098438	1.65404e-05		1530.5	0.00241914	3.1172e-12		1530.5	-0.000776124	1.93448e-21		1530.5	-0.00251138	1.72936e-135
1531.5	0.115217	0.114072		1531.5	0.0221496	0.0232782		1531.5	0.00234804	0.00487685		1531.5	0.00281057	1.64444e-05		1531.5	0.00255384	3.06789e-12		1531.5	-0.00229402	1.87769e-21		1531.5	-0.00331758	1.41393e-135
1532.5	0.113771	0.114067		1532.5	0.021509	0.0232528		1532.5	0.00456083	0.00486656		1532.5	-0.00112409	1.63489e-05		1532.5	4.85737e-05	3.01936e-12		1532.5	-0.0016472	1.82257e-21		1532.5	-0.000205115	1.15604e-135
1533.5	0.11454	0.114062		1533.5	0.0236735	0.0232274		1533.5	0.00347641	0.00485629		1533.5	-0.000709173	1.62539e-05		1533.5	0.00404365	2.9716e-12		1533.5	-0.00190266	1.76906e-21		1533.5	-5.75971e-05	9.45181e-136
1534.5	0.113359	0.114056		1534.5	0.0245499	0.023202		1534.5	0.00577014	0.00484604		1534.5	0.00106678	1.61596e-05		1534.5	6.59292e-06	2.92459e-12		1534.5	0.000805987	1.71713e-21		1534.5	0.00103654	7.72783e-136
1535.5	0.113789	0.114051		1535.5	0.0226879	0.0231766		1535.5	-0.000182061	0.00483581		1535.5	0.00215423	1.60657e-05		1535.5	-0.00226576	2.87833e-12		1535.5	0.000544151	1.66672e-21		1535.5	-0.000312468	6.3183e-136
1536.5	0.114684	0.114046		1536.5	0.0208716	0.0231513		1536.5	0.00240585	0.00482561		1536.5	7.39259e-05	1.59724e-05		1536.5	0.00104875	2.8328e-12		1536.5	0.000302334	1.61779e-21		1536.5	0.000304532	5.16587e-136
1537.5	0.116511	0.11404		1537.5	0.0230665	0.023126		1537.5	0.00134708	0.00481543		1537.5	0.00157118	1.58797e-05		1537.5	0.000695983	2.78799e-12		1537.5	0.000992956	1.57029e-21		1537.5	0.000913306	4.22363e-136
1538.5	0.116	0.114035		1538.5	0.0231101	0.0231008		1538.5	0.00291702	0.00480526		1538.5	-0.0005629	1.57875e-05		1538.5	0.00171229	2.74388e-12		1538.5	0.00173545	1.52419e-21		1538.5	-0.000637414	3.45326e-136
1539.5	0.115916	0.11403		1539.5	0.0210326	0.0230755		1539.5	0.0039622	0.00479512		1539.5	-0.00291957	1.56958e-05		1539.5	0.00161664	2.70048e-12		1539.5	-0.0010685	1.47945e-21		1539.5	0.00125691	2.82339e-136
1540.5	0.116688	0.114024		1540.5	0.022955	0.0230503		1540.5	0.000771242	0.00478501		1540.5	0.000724301	1.56047e-05		1540.5	0.00104367	2.65776e-12		1540.5	-0.000191364	1.43601e-21		1540.5	-0.00041713	2.30842e-136
1541.5	0.117615	0.114019		1541.5	0.0215392	0.0230251		1541.5	0.00520881	0.00477491		1541.5	-0.00074367	1.55141e-05		1541.5	-0.000638341	2.61572e-12		1541.5	-0.000287248	1.39386e-21		1541.5	-0.000172634	1.88737e-136
1542.5	0.115187	0.114013		1542.5	0.0217526	0.0229999		1542.5	0.00706783	0.00476483		1542.5	-0.00290786	1.5424e-05		1542.5	0.00176396	2.57434e-12		1542.5	-0.00255543	1.35294e-21		1542.5	0.00219184	1.54312e-136
1543.5	0.113423	0.114008		1543.5	0.0214688	0.0229748		1543.5	0.00367397	0.00475478		1543.5	-0.00147778	1.53344e-05		1543.5	0.000359646	2.53362e-12		1543.5	-0.000471768	1.31322e-21		1543.5	0.000553172	1.26166e-136
1544.5	0.114709	0.114003		1544.5	0.020337	0.0229497		1544.5	0.00592746	0.00474474		1544.5	0.00270726	1.52454e-05		1544.5	0.00168658	2.49354e-12		1544.5	-0.00147123	1.27467e-21		1544.5	-0.00120982	1.03154e-136
1545.5	0.114079	0.113997		1545.5	0.0222535	0.0229246		1545.5	0.00558566	0.00473473		1545.5	-0.00272519	1.51568e-05		1545.5	-0.00117106	2.45409e-12		1545.5	0.000130536	1.23725e-21		1545.5	0.00147424	8.4339e-137
1546.5	0.115079	0.113992		1546.5	0.0199305	0.0228996		1546.5	0.00230624	0.00472474		1546.5	-0.000802806	1.50688e-05		1546.5	0.00113803	2.41527e-12		1546.5	-2.02543e-05	1.20092e-21		1546.5	0.00102407	6.89559e-137
1547.5	0.115579	0.113987		1547.5	0.0232163	0.0228746		1547.5	0.000921618	0.00471477		1547.5	-0.00128467	1.49813e-05		1547.5	-0.000690768	2.37707e-12		1547.5	-0.000253257	1.16567e-21		1547.5	-0.000476971	5.63786e-137
1548.5	0.117045	0.113981		1548.5	0.0233006	0.0228496		1548.5	0.0012976	0.00470482		1548.5	-0.000411086	1.48943e-05		1548.5	0.0027098	2.33946e-12		1548.5	0.00333675	1.13145e-21		1548.5	-0.0010925	4.60953e-137
1549.5	0.11634	0.113976		1549.5	0.0223755	0.0228246		1549.5	0.00396774	0.00469489		1549.5	0.000774294	1.48078e-05		1549.5	7.73719e-05	2.30246e-12		1549.5	-0.0027297	1.09823e-21		1549.5	-0.000662659	3.76877e-137
1550.5	0.116778	0.113971		1550.5	0.0225981	0.0227997		1550.5	0.00474962	0.00468498		1550.5	0.00297242	1.47219e-05		1550.5	-0.00109013	2.26603e-12		1550.5	0.00255696	1.06599e-21		1550.5	-0.00141864	3.08136e-137
1551.5	0.113933	0.113965		1551.5	0.0228211	0.0227747		1551.5	0.00691351	0.0046751		1551.5	-0.000220567	1.46364e-05		1551.5	-0.000145941	2.23019e-12		1551.5	-0.000326454	1.0347e-21		1551.5	0.00134062	2.51933e-137
1552.5	0.113272	0.11396		1552.5	0.0230133	0.0227499		1552.5	0.00295612	0.00466523		1552.5	-0.000118547	1.45514e-05		1552.5	0.0021872	2.19491e-12		1552.5	0.0027429	1.00432e-21		1552.5	0.0034836	2.05981e-137
1553.5	0.114138	0.113955		1553.5	0.020363	0.022725		1553.5	0.00328638	0.00465539		1553.5	-0.00150101	1.44669e-05		1553.5	0.00174501	2.16019e-12		1553.5	0.000465746	9.74837e-22		1553.5	-0.00254241	1.68411e-137
1554.5	0.113948	0.113949		1554.5	0.0191443	0.0227002		1554.5	0.00649563	0.00464556		1554.5	0.00193249	1.43829e-05		1554.5	-0.000803899	2.12602e-12		1554.5	0.00118864	9.46218e-22		1554.5	0.000895706	1.37694e-137
1555.5	0.117237	0.113944		1555.5	0.0248609	0.0226754		1555.5	0.00267284	0.00463576		1555.5	0.00119723	1.42994e-05		1555.5	-0.000217742	2.09239e-12		1555.5	0.00267393	9.1844e-22		1555.5	-0.000773153	1.12579e-137
1556.5	0.116562	0.113938		1556.5	0.023666	0.0226506		1556.5	0.0026787	0.00462598		1556.5	-0.00263336	1.42163e-05		1556.5	0.00133761	2.05929e-12		1556.5	0.000536294	8.91477e-22		1556.5	-0.00047515	9.20448e-138
1557.5	0.114138	0.113933		1557.5	0.0222965	0.0226258		1557.5	0.00477942	0.00461622		1557.5	0.00225699	1.41338e-05		1557.5	-0.000282066	2.02671e-12		1557.5	0.00357941	8.65306e-22		1557.5	9.3001e-05	7.52561e-138
1558.5	0.112538	0.113928		1558.5	0.0217215	0.0226011		1558.5	0.00337802	0.00460648		1558.5	-0.000613904	1.40517e-05		1558.5	0.000544336	1.99465e-12		1558.5	-0.00154583	8.39903e-22		1558.5	-0.00125483	6.15297e-138
1559.5	0.117335	0.113922		1559.5	0.0212077	0.0225764		1559.5	0.00447253	0.00459676		1559.5	0.000970985	1.39701e-05		1559.5	0.00113108	1.9631e-12		1559.5	0.000340762	8.15246e-22		1559.5	-0.000208763	5.03069e-138
1560.5	0.114031	0.113917		1560.5	0.0207018	0.0225517		1560.5	0.00776067	0.00458706		1560.5	0.00180272	1.3889e-05		1560.5	0.0012939	1.93204e-12		1560.5	0.00207803	7.91312e-22		1560.5	-0.00110187	4.11311e-138
1561.5	0.115225	0.113912		1561.5	0.0199345	0.0225271		1561.5	0.00522871	0.00457738		1561.5	-0.000512409	1.38083e-05		1561.5	-0.000896151	1.90148e-12		1561.5	0.00101843	7.68082e-22		1561.5	0.00036434	3.36289e-138
1562.5	0.113376	0.113906		1562.5	0.0194509	0.0225025		1562.5	0.00543641	0.00456772		1562.5	0.000102662	1.37282e-05		1562.5	0.000319297	1.8714e-12		1562.5	0.0034591	7.45533e-22		1562.5	0.000990299	2.74951e-138
1563.5	0.113991	0.113901		1563.5	0.02317	0.0224779		1563.5	0.00271374	0.00455808		1563.5	0.000326824	1.36484e-05		1563.5	0.00109862	1.8418e-12		1563.5	0.00129812	7.23646e-22		1563.5	0.000310945	2.24801e-138
1564.5	0.112315	0.113896		1564.5	0.0186476	0.0224533		1564.5	0.00141958	0.00454846		1564.5	-0.00223935	1.35692e-05		1564.5	0.00137684	1.81266e-12		1564.5	0.00211957	7.02402e-22		1564.5	-1.65035e-06	1.83798e-138
1565.5	0.115601	0.11389		1565.5	0.0237599	0.0224288		1565.5	0.00379846	0.00453886		1565.5	-0.00270034	1.34904e-05		1565.5	0.00276822	1.78399e-12		1565.5	0.00392007	6.81782e-22		1565.5	-0.00050585	1.50274e-138
1566.5	0.11275	0.113885		1566.5	0.0190995	0.0224043		1566.5	0.00433972	0.00452928		1566.5	-0.00251847	1.34121e-05		1566.5	0.00250359	1.75577e-12		1566.5	0.00147898	6.61766e-22		1566.5	0.00120669	1.22865e-138
1567.5	0.114512	0.11388		1567.5	0.0228697	0.0223798		1567.5	0.00593707	0.00451973		1567.5	-0.00191306	1.33342e-05		1567.5	0.00134294	1.72799e-12		1567.5	4.94931e-05	6.42339e-22		1567.5	0.00112568	1.00455e-138
1568.5	0.11649	0.113874		1568.5	0.0232575	0.0223554		1568.5	0.00238273	0.00451019		1568.5	1.80593e-05	1.32567e-05		1568.5	-0.000736489	1.70066e-12		1568.5	0.000702066	6.23482e-22		1568.5	-0.00118393	8.2132e-139
1569.5	0.11498	0.113869		1569.5	0.019599	0.0223309		1569.5	0.00335603	0.00450067		1569.5	0.000387216	1.31798e-05		1569.5	0.00104393	1.67376e-12		1569.5	0.00104267	6.05178e-22		1569.5	-0.00155467	6.71515e-139
1570.5	0.116841	0.113863		1570.5	0.0211451	0.0223065		1570.5	0.00185814	0.00449117		1570.5	-0.00181321	1.31032e-05		1570.5	0.000359011	1.64728e-12		1570.5	-0.00299984	5.87412e-22		1570.5	-0.00024933	5.49033e-139
1571.5	0.114801	0.113858		1571.5	0.0201149	0.0222822		1571.5	0.00357018	0.0044817		1571.5	0.00137753	1.30271e-05		1571.5	0.0014222	1.62122e-12		1571.5	0.000146728	5.70167e-22		1571.5	-0.000861853	4.48891e-139
1572.5	0.114222	0.113853		1572.5	0.0226908	0.0222578		1572.5	0.00544596	0.00447224		1572.5	-0.00332044	1.29515e-05		1572.5	0.0024924	1.59558e-12		1572.5	0.000935976	5.53428e-22		1572.5	-0.00353958	3.67015e-139
1573.5	0.116433	0.113847		1573.5	0.0212258	0.0222335		1573.5	0.00705914	0.0044628		1573.5	0.000316839	1.28763e-05		1573.5	0.00221049	1.57034e-12		1573.5	-0.00223733	5.37181e-22		1573.5	-0.000544858	3.00073e-139
1574.5	0.114115	0.113842		1574.5	0.0226712	0.0222092		1574.5	0.00241498	0.00445338		1574.5	-0.00029122	1.28015e-05		1574.5	-0.000554015	1.5455e-12		1574.5	0.000485762	5.21411e-22		1574.5	-0.00105851	2.45341e-139
1575.5	0.113745	0.113837		1575.5	0.0204354	0.0221849		1575.5	0.00344049	0.00444399		1575.5	-0.000716589	1.27272e-05		1575.5	0.000964863	1.52105e-12		1575.5	0.00223679	5.06104e-22		1575.5	-0.000500578	2.00591e-139
1576.5	0.113108	0.113831		1576.5	0.0208303	0.0221607		1576.5	0.00305316	0.00443461		1576.5	-0.00184683	1.26533e-05		1576.5	-0.00275423	1.49699e-12		1576.5	-2.33007e-05	4.91246e-22		1576.5	0.000841598	1.64004e-139
1577.5	0.112848	0.113826		1577.5	0.019289	0.0221365		1577.5	0.00368424	0.00442525		1577.5	0.00110288	1.25798e-05		1577.5	-0.00225235	1.47331e-12		1577.5	-3.54304e-05	4.76825e-22		1577.5	0.000866887	1.3409e-139
1578.5	0.114314	0.113821		1578.5	0.0202633	0.0221123		1578.5	0.00555358	0.00441591		1578.5	-0.000401425	1.25068e-05		1578.5	0.0032049	1.45e-12		1578.5	-0.000919851	4.62827e-22		1578.5	-0.00132756	1.09633e-139
1579.5	0.115548	0.113815		1579.5	0.0215598	0.0220881		1579.5	0.0046474	0.00440659		1579.5	-0.00277193	1.24341e-05		1579.5	0.00121073	1.42706e-12		1579.5	-0.000807932	4.49239e-22		1579.5	0.00240954	8.96362e-140
1580.5	0.116119	0.11381		1580.5	0.0178822	0.022064		1580.5	0.0053521	0.0043973		1580.5	-0.00278866	1.23619e-05		1580.5	-0.000171271	1.40449e-12		1580.5	-0.000206784	4.36051e-22		1580.5	0.00212055	7.32869e-140
1581.5	0.115271	0.113805		1581.5	0.0222947	0.0220399		1581.5	0.00226071	0.00438802		1581.5	-0.000230708	1.22902e-05		1581.5	-0.00121408	1.38227e-12		1581.5	0.00128294	4.2325e-22		1581.5	0.00175123	5.99196e-140
1582.5	0.114711	0.113799		1582.5	0.0210672	0.0220158		1582.5	0.00275679	0.00437876		1582.5	-0.000528897	1.22188e-05		1582.5	0.000490519	1.3604e-12		1582.5	0.00337158	4.10824e-22		1582.5	0.000864784	4.89905e-140
1583.5	0.112847	0.113794		1583.5	0.0208328	0.0219917		1583.5	0.00497056	0.00436952		1583.5	0.000703618	1.21478e-05		1583.5	-0.000126573	1.33888e-12		1583.5	0.00247892	3.98764e-22		1583.5	-0.00216379	4.00548e-140
1584.5	0.115697	0.113789		1584.5	0.021625	0.0219677		1584.5	0.00556723	0.0043603		1584.5	-0.000386149	1.20773e-05		1584.5	0.00120368	1.31771e-12		1584.5	-0.00237263	3.87057e-22		1584.5	0.000766049	3.2749e-140
1585.5	0.11553	0.113783		1585.5	0.0199674	0.0219437		1585.5	0.00421751	0.00435109		1585.5	-0.000147391	1.20072e-05		1585.5	-0.000196475	1.29686e-12		1585.5	0.00394703	3.75694e-22		1585.5	-0.000472166	2.67757e-140
1586.5	0.115324	0.113778		1586.5	0.0182251	0.0219197		1586.5	0.00562425	0.00434191		1586.5	-0.00208081	1.19374e-05		1586.5	0.00370917	1.27635e-12		1586.5	-0.000751888	3.64665e-22		1586.5	-0.000971994	2.18919e-140
1587.5	0.115236	0.113773		1587.5	0.0198757	0.0218958		1587.5	0.00506605	0.00433275		1587.5	-0.00262268	1.18681e-05		1587.5	0.000830698	1.25616e-12		1587.5	0.00103425	3.53959e-22		1587.5	-0.00219688	1.78989e-140
1588.5	0.114585	0.113767		1588.5	0.0216595	0.0218718		1588.5	0.0018844	0.00432361		1588.5	-0.000316641	1.17992e-05		1588.5	-0.000626814	1.23628e-12		1588.5	0.00179613	3.43568e-22		1588.5	7.98443e-05	1.46342e-140
1589.5	0.11335	0.113762		1589.5	0.025198	0.0218479		1589.5	0.0050416	0.00431448		1589.5	-3.55919e-05	1.17307e-05		1589.5	0.00051651	1.21673e-12		1589.5	0.00116444	3.33482e-22		1589.5	0.00158735	1.1965e-140
1590.5	0.114432	0.113756		1590.5	0.0203524	0.0218241		1590.5	0.00333655	0.00430538		1590.5	-0.000874799	1.16626e-05		1590.5	0.00262826	1.19748e-12		1590.5	0.000369163	3.23692e-22		1590.5	0.000485356	9.7826e-141
1591.5	0.115955	0.113751		1591.5	0.0199986	0.0218002		1591.5	0.00584612	0.00429629		1591.5	0.0027576	1.15949e-05		1591.5	0.00173289	1.17854e-12		1591.5	0.000987591	3.14189e-22		1591.5	0.000909063	7.99829e-141
1592.5	0.116109	0.113746		1592.5	0.0192434	0.0217764		1592.5	0.00275953	0.00428723		1592.5	0.000347637	1.15275e-05		1592.5	-0.000165391	1.1599e-12		1592.5	-0.00103488	3.04965e-22		1592.5	-2.42805e-05	6.53943e-141
1593.5	0.116161	0.11374		1593.5	0.019811	0.0217526		1593.5	0.00816961	0.00427818		1593.5	0.00251675	1.14606e-05		1593.5	0.00365598	1.14155e-12		1593.5	0.00144315	2.96013e-22		1593.5	0.000952267	5.34666e-141
1594.5	0.115076	0.113735		1594.5	0.0207043	0.0217288		1594.5	0.0056143	0.00426915		1594.5	-0.00181608	1.1394e-05		1594.5	0.00456754	1.12349e-12		1594.5	-0.000953002	2.87322e-22		1594.5	0.0013377	4.37145e-141
1595.5	0.117965	0.11373		1595.5	0.0206868	0.0217051		1595.5	0.00382069	0.00426014		1595.5	-0.000866022	1.13279e-05		1595.5	0.0001496	1.10572e-12		1595.5	-0.00130621	2.78887e-22		1595.5	-0.00106189	3.57411e-141
1596.5	0.115415	0.113724		1596.5	0.0220066	0.0216814		1596.5	0.00279228	0.00425115		1596.5	-0.000215722	1.12621e-05		1596.5	0.000108639	1.08823e-12		1596.5	0.000954714	2.707e-22		1596.5	-0.00100091	2.92221e-141
1597.5	0.117037	0.113719		1597.5	0.0210722	0.0216577		1597.5	0.0039627	0.00424218		1597.5	-0.000809021	1.11967e-05		1597.5	0.00423678	1.07101e-12		1597.5	0.000993062	2.62753e-22		1597.5	-0.00204501	2.38921e-141
1598.5	0.117239	0.113714		1598.5	0.0221633	0.021634		1598.5	0.00411798	0.00423323		1598.5	-0.00125977	1.11317e-05		1598.5	0.00345391	1.05407e-12		1598.5	0.00289901	2.55039e-22		1598.5	-0.00214368	1.95342e-141
1599.5	0.115765	0.113708		1599.5	0.0193485	0.0216104		1599.5	0.00396886	0.0042243		1599.5	-0.000959481	1.10671e-05		1599.5	0.00218556	1.03739e-12		1599.5	-0.00103369	2.47552e-22		1599.5	-0.00202653	1.59713e-141
1600.5	0.115108	0.113703		1600.5	0.0233373	0.0215868		1600.5	0.00241005	0.00421538		1600.5	0.000416068	1.10028e-05		1600.5	0.00129654	1.02098e-12		1600.5	-0.000474603	2.40285e-22		1600.5	-0.00118665	1.30582e-141
1601.5	0.114852	0.113698		1601.5	0.0208408	0.0215632		1601.5	0.00290073	0.00420649		1601.5	-0.000334361	1.09389e-05		1601.5	-0.00171635	1.00483e-12		1601.5	0.00191002	2.33231e-22		1601.5	-0.00235565	1.06764e-141
1602.5	0.115823	0.113692		1602.5	0.0224485	0.0215396		1602.5	0.0038237	0.00419761		1602.5	0.00133911	1.08754e-05		1602.5	0.00100514	9.88938e-13		1602.5	0.000706078	2.26384e-22		1602.5	0.00279776	8.72906e-142
1603.5	0.113025	0.113687		1603.5	0.0218276	0.0215161		1603.5	0.00566008	0.00418875		1603.5	-0.00314523	1.08122e-05		1603.5	-0.000436782	9.73295e-13		1603.5	0.00140102	2.19738e-22		1603.5	-0.000402834	7.13691e-142
1604.5	0.11608	0.113682		1604.5	0.0178521	0.0214926		1604.5	0.00644475	0.00417992		1604.5	-0.00151282	1.07494e-05		1604.5	-0.000578875	9.57898e-13		1604.5	0.000450173	2.13287e-22		1604.5	0.00189701	5.83517e-142
1605.5	0.115024	0.113676		1605.5	0.0211753	0.0214691		1605.5	0.00442808	0.0041711		1605.5	-0.00109157	1.0687e-05		1605.5	0.00198929	9.42745e-13		1605.5	-0.000512966	2.07025e-22		1605.5	0.000217708	4.77085e-142
1606.5	0.113499	0.113671		1606.5	0.0184408	0.0214456		1606.5	0.00328164	0.00416229		1606.5	-0.00423871	1.0625e-05		1606.5	0.00236545	9.27832e-13		1606.5	0.000965813	2.00948e-22		1606.5	0.002416	3.90067e-142
1607.5	0.115331	0.113666		1607.5	0.024952	0.0214222		1607.5	0.00447849	0.00415351		1607.5	0.00175515	1.05633e-05		1607.5	0.00136998	9.13155e-13		1607.5	0.00280058	1.95048e-22		1607.5	0.00276273	3.1892e-142
1608.5	0.114817	0.11366		1608.5	0.0202128	0.0213988		1608.5	0.00547827	0.00414475		1608.5	0.000647306	1.05019e-05		1608.5	0.00212787	8.9871e-13		1608.5	0.00192638	1.89322e-22		1608.5	0.000810986	2.6075e-142
1609.5	0.115945	0.113655		1609.5	0.0212237	0.0213754		1609.5	0.00609859	0.004136		1609.5	9.21783e-05	1.0441e-05		1609.5	-0.000919176	8.84493e-13		1609.5	-0.00165182	1.83764e-22		1609.5	3.32242e-05	2.1319e-142
1610.5	0.115093	0.11365		1610.5	0.0215281	0.021352		1610.5	0.00488454	0.00412727		1610.5	0.000365443	1.03803e-05		1610.5	0.00277181	8.70502e-13		1610.5	-0.000567965	1.7837e-22		1610.5	-0.000912695	1.74305e-142
1611.5	0.115359	0.113644		1611.5	0.0190613	0.0213287		1611.5	0.00475176	0.00411856		1611.5	-0.0006118	1.032e-05		1611.5	0.00247934	8.56731e-13		1611.5	-0.00234819	1.73133e-22		1611.5	0.00130479	1.42512e-142
1612.5	0.113143	0.113639		1612.5	0.0199443	0.0213054		1612.5	0.00498796	0.00410987		1612.5	-0.00127106	1.02601e-05		1612.5	-0.000858357	8.43179e-13		1612.5	0.00234276	1.68051e-22		1612.5	-0.000323245	1.16519e-142
1613.5	0.116342	0.113634		1613.5	0.0166242	0.0212821		1613.5	0.00435414	0.0041012		1613.5	-0.00208946	1.02005e-05		1613.5	0.00232904	8.29841e-13		1613.5	0.00105222	1.63117e-22		1613.5	-0.000529634	9.52661e-143
1614.5	0.115966	0.113628		1614.5	0.0238576	0.0212589		1614.5	0.00761457	0.00409254		1614.5	-0.000411017	1.01413e-05		1614.5	0.00240295	8.16714e-13		1614.5	-0.00262016	1.58328e-22		1614.5	-0.00134458	7.78899e-143
1615.5	0.116784	0.113623		1615.5	0.0182564	0.0212356		1615.5	0.00506132	0.00408391		1615.5	-0.00191867	1.00824e-05		1615.5	0.000325687	8.03794e-13		1615.5	-0.00237001	1.5368e-22		1615.5	0.000595296	6.36831e-143
1616.5	0.114766	0.113617		1616.5	0.0186232	0.0212124		1616.5	0.00392706	0.00407529		1616.5	0.000687352	1.00239e-05		1616.5	0.000653828	7.91079e-13		1616.5	0.000398521	1.49169e-22		1616.5	-0.00273746	5.20675e-143
1617.5	0.113714	0.113612		1617.5	0.018967	0.0211893		1617.5	0.00752454	0.00406669		1617.5	-0.00174962	9.96567e-06		1617.5	0.0020706	7.78565e-13		1617.5	0.00023154	1.4479e-22		1617.5	-0.00188404	4.25706e-143
1618.5	0.116004	0.113607		1618.5	0.021002	0.0211661		1618.5	0.00476429	0.00405811		1618.5	-0.000916868	9.9078e-06		1618.5	-0.000917377	7.66249e-13		1618.5	0.00237218	1.40539e-22		1618.5	0.000104088	3.48059e-143
1619.5	0.112384	0.113601		1619.5	0.0182575	0.021143		1619.5	0.00116792	0.00404955		1619.5	-0.00281731	9.85027e-06		1619.5	-0.000977676	7.54128e-13		1619.5	0.00199643	1.36413e-22		1619.5	-0.00156442	2.84574e-143
1620.5	0.113743	0.113596		1620.5	0.0205095	0.0211199		1620.5	0.00459649	0.004041		1620.5	-0.000795481	9.79307e-06		1620.5	0.00172771	7.42199e-13		1620.5	-0.000704498	1.32408e-22		1620.5	0.00292744	2.32669e-143
1621.5	0.115746	0.113591		1621.5	0.0220363	0.0210968		1621.5	0.00750666	0.00403247		1621.5	-0.0025081	9.73621e-06		1621.5	-0.00178257	7.30458e-13		1621.5	0.00128715	1.28521e-22		1621.5	0.00200996	1.90231e-143
1622.5	0.11522	0.113585		1622.5	0.0165447	0.0210737		1622.5	0.00100433	0.00402396		1622.5	-0.00144342	9.67967e-06		1622.5	-0.000379394	7.18903e-13		1622.5	-0.00210089	1.24748e-22		1622.5	-0.00283904	1.55533e-143
1623.5	0.115088	0.11358		1623.5	0.0178704	0.0210507		1623.5	0.00469778	0.00401547		1623.5	0.00118179	9.62346e-06		1623.5	0.000925133	7.07531e-13		1623.5	-0.000626713	1.21086e-22		1623.5	-0.00309367	1.27165e-143
1624.5	0.118148	0.113575		1624.5	0.021519	0.0210277		1624.5	0.00539015	0.004007		1624.5	-0.00131974	9.56758e-06		1624.5	0.000764114	6.96339e-13		1624.5	0.000599532	1.17531e-22		1624.5	0.00175214	1.0397e-143
1625.5	0.11447	0.113569		1625.5	0.0225194	0.0210047		1625.5	0.00179055	0.00399854		1625.5	-0.000982906	9.51203e-06		1625.5	0.00192592	6.85323e-13		1625.5	0.00277336	1.14081e-22		1625.5	0.000322051	8.50065e-144
1626.5	0.114214	0.113564		1626.5	0.0219189	0.0209818		1626.5	0.0023741	0.0039901		1626.5	-0.00156344	9.45679e-06		1626.5	0.000330235	6.74482e-13		1626.5	0.000328483	1.10732e-22		1626.5	-0.00270294	6.95016e-144
1627.5	0.117139	0.113559		1627.5	0.0201234	0.0209589		1627.5	0.00514782	0.00398168		1627.5	-0.00417143	9.40188e-06		1627.5	0.00246728	6.63813e-13		1627.5	-0.0019469	1.07481e-22		1627.5	0.00354979	5.68248e-144
1628.5	0.117907	0.113553		1628.5	0.0189245	0.020936		1628.5	0.00369984	0.00397328		1628.5	-0.000548413	9.34728e-06		1628.5	-0.00211341	6.53312e-13		1628.5	-0.000663098	1.04326e-22		1628.5	-0.00160684	4.64601e-144
1629.5	0.114532	0.113548		1629.5	0.0186592	0.0209131		1629.5	0.00641341	0.0039649		1629.5	-0.00114775	9.29301e-06		1629.5	-0.00100026	6.42977e-13		1629.5	0.00263661	1.01263e-22		1629.5	0.00124036	3.7986e-144
1630.5	0.116456	0.113543		1630.5	0.0179328	0.0208902		1630.5	0.00101659	0.00395653		1630.5	-0.00026875	9.23904e-06		1630.5	-0.00149301	6.32806e-13		1630.5	-0.00233412	9.82902e-23		1630.5	0.00224875	3.10575e-144
1631.5	0.115579	0.113537		1631.5	0.0206677	0.0208674		1631.5	0.00523996	0.00394818		1631.5	-0.00168012	9.1854e-06		1631.5	-0.00299638	6.22796e-13		1631.5	-0.00135462	9.54046e-23		1631.5	-0.00061264	2.53927e-144
1632.5	0.114304	0.113532		1632.5	0.017369	0.0208446		1632.5	0.00325427	0.00393985		1632.5	-0.00167692	9.13206e-06		1632.5	0.000318433	6.12944e-13		1632.5	0.000173855	9.26038e-23		1632.5	0.00248625	2.07612e-144
1633.5	0.112711	0.113527		1633.5	0.019151	0.0208218		1633.5	0.00383308	0.00393154		1633.5	-0.00184312	9.07903e-06		1633.5	-0.000476153	6.03248e-13		1633.5	0.000766007	8.98853e-23		1633.5	-0.00117372	1.69744e-144
1634.5	0.115726	0.113521		1634.5	0.0168949	0.0207991		1634.5	0.00525946	0.00392324		1634.5	-0.00329736	9.02631e-06		1634.5	0.00116019	5.93705e-13		1634.5	0.0014898	8.72465e-23		1634.5	-0.00120961	1.38783e-144
1635.5	0.115648	0.113516		1635.5	0.0157941	0.0207763		1635.5	0.00395265	0.00391496		1635.5	-0.00163378	8.9739e-06		1635.5	-0.0011724	5.84314e-13		1635.5	0.0013144	8.46852e-23		1635.5	-0.00241222	1.1347e-144
1636.5	0.113223	0.113511		1636.5	0.020625	0.0207536		1636.5	0.00334972	0.0039067		1636.5	-0.00309286	8.92179e-06		1636.5	0.00168025	5.7507e-13		1636.5	0.000457387	8.21991e-23		1636.5	-0.000339589	9.27733e-145
1637.5	0.111914	0.113505		1637.5	0.018969	0.020731		1637.5	0.00207403	0.00389846		1637.5	4.80861e-05	8.86998e-06		1637.5	-0.00115573	5.65974e-13		1637.5	-0.00234761	7.97859e-23		1637.5	0.00153115	7.58517e-145
1638.5	0.115158	0.1135		1638.5	0.0184233	0.0207083		1638.5	0.00318489	0.00389023		1638.5	-0.00156852	8.81848e-06		1638.5	-0.00121208	5.57021e-13		1638.5	0.000159774	7.74436e-23		1638.5	0.000795971	6.20167e-145
1639.5	0.117257	0.113495		1639.5	0.0199185	0.0206857		1639.5	0.00157509	0.00388202		1639.5	0.00219696	8.76727e-06		1639.5	0.001962	5.48209e-13		1639.5	-0.00411216	7.51701e-23		1639.5	-0.00204455	5.0705e-145
1640.5	0.114041	0.113489		1640.5	0.01933	0.0206631		1640.5	0.00177626	0.00387383		1640.5	-0.00288048	8.71636e-06		1640.5	0.000124724	5.39537e-13		1640.5	-0.000667338	7.29633e-23		1640.5	0.00193816	4.14566e-145
1641.5	0.115469	0.113484		1641.5	0.0198775	0.0206405		1641.5	0.00494674	0.00386565		1641.5	0.000517555	8.66575e-06		1641.5	-0.0045892	5.31002e-13		1641.5	0.00126702	7.08213e-23		1641.5	0.000620747	3.38951e-145
1642.5	0.114131	0.113479		1642.5	0.0191243	0.0206179		1642.5	0.00646259	0.0038575		1642.5	-0.00443883	8.61543e-06		1642.5	-0.00223325	5.22602e-13		1642.5	-0.00206719	6.87422e-23		1642.5	-0.00205749	2.77127e-145
1643.5	0.111273	0.113473		1643.5	0.0163582	0.0205954		1643.5	0.000997739	0.00384936		1643.5	-0.00022899	8.5654e-06		1643.5	0.00100503	5.14335e-13		1643.5	0.00112065	6.67241e-23		1643.5	-0.000702334	2.2658e-145
1644.5	0.115444	0.113468		1644.5	0.0162436	0.0205729		1644.5	0.00575432	0.00384123		1644.5	-0.00223428	8.51566e-06		1644.5	-0.00199193	5.06199e-13		1644.5	-0.00086575	6.47653e-23		1644.5	0.000449644	1.85253e-145
1645.5	0.113019	0.113463		1645.5	0.0206293	0.0205504		1645.5	0.00369381	0.00383313		1645.5	-0.00452464	8.46621e-06		1645.5	-0.00169204	4.98192e-13		1645.5	-0.002285	6.2864e-23		1645.5	-0.000267233	1.51463e-145
1646.5	0.116876	0.113457		1646.5	0.0181024	0.020528		1646.5	0.001857	0.00382504		1646.5	-0.00210935	8.41705e-06		1646.5	0.00110444	4.90311e-13		1646.5	-0.00155469	6.10185e-23		1646.5	5.77935e-05	1.23837e-145
1647.5	0.114841	0.113452		1647.5	0.0190545	0.0205055		1647.5	0.00245405	0.00381697		1647.5	-0.00534368	8.36818e-06		1647.5	0.000859602	4.82555e-13		1647.5	-0.00262961	5.92272e-23		1647.5	0.00106146	1.0125e-145
1648.5	0.113155	0.113447		1648.5	0.0235745	0.0204831		1648.5	0.00218531	0.00380891		1648.5	-0.00234927	8.31958e-06		1648.5	0.00119731	4.74921e-13		1648.5	-0.00134536	5.74884e-23		1648.5	-0.00109114	8.27821e-146
1649.5	0.114195	0.113441		1649.5	0.02057	0.0204608		1649.5	0.00674165	0.00380088		1649.5	-0.00208287	8.27127e-06		1649.5	-0.000395425	4.67409e-13		1649.5	-0.000354501	5.58007e-23		1649.5	0.00160745	6.76829e-146
1650.5	0.118779	0.113436		1650.5	0.0161032	0.0204384		1650.5	-1.2514e-05	0.00379285		1650.5	-0.00294209	8.22324e-06		1650.5	-0.00182683	4.60015e-13		1650.5	0.000291528	5.41626e-23		1650.5	-0.00136761	5.53378e-146
1651.5	0.116049	0.113431		1651.5	0.0168851	0.0204161		1651.5	0.00322749	0.00378485		1651.5	-0.00193126	8.17549e-06		1651.5	0.00119201	4.52738e-13		1651.5	-0.00464597	5.25725e-23		1651.5	-0.00034621	4.52444e-146
1652.5	0.115166	0.113425		1652.5	0.0189384	0.0203938		1652.5	0.00399769	0.00377686		1652.5	-0.00197549	8.12802e-06		1652.5	-0.00198735	4.45576e-13		1652.5	-0.00257931	5.10291e-23		1652.5	0.00125836	3.6992e-146
1653.5	0.115286	0.11342		1653.5	0.0204929	0.0203715		1653.5	0.00222257	0.00376889		1653.5	-0.00206003	8.08082e-06		1653.5	-4.42259e-05	4.38528e-13		1653.5	-0.00350891	4.95311e-23		1653.5	0.000652092	3.02448e-146
1654.5	0.114243	0.113415		1654.5	0.0186288	0.0203492		1654.5	0.00391348	0.00376094		1654.5	-0.000993417	8.0339e-06		1654.5	-0.00272748	4.31591e-13		1654.5	-0.0039134	4.8077e-23		1654.5	-0.00167516	2.47282e-146
1655.5	0.115919	0.113409		1655.5	0.0194148	0.020327		1655.5	0.00369412	0.003753		1655.5	-0.00404769	7.98725e-06		1655.5	-0.00255686	4.24763e-13		1655.5	-0.00159081	4.66656e-23		1655.5	-0.00253876	2.02179e-146
1656.5	0.117584	0.113404		1656.5	0.0182355	0.0203048		1656.5	0.00342988	0.00374509		1656.5	-0.00314422	7.94087e-06		1656.5	-0.00236804	4.18044e-13		1656.5	-0.000788923	4.52956e-23		1656.5	0.00113442	1.65302e-146
1657.5	0.114807	0.113399		1657.5	0.0189759	0.0202826		1657.5	0.0018049	0.00373718		1657.5	-0.00124447	7.89476e-06		1657.5	-0.00274714	4.11431e-13		1657.5	-0.000318132	4.39658e-23		1657.5	-0.00077997	1.35152e-146
1658.5	0.115955	0.113393		1658.5	0.0207848	0.0202604		1658.5	0.00345381	0.0037293		1658.5	-0.00111096	7.84892e-06		1658.5	-0.00107059	4.04923e-13		1658.5	-0.00250239	4.26751e-23		1658.5	0.00254266	1.10501e-146
1659.5	0.115672	0.113388		1659.5	0.0173751	0.0202383		1659.5	0.00414289	0.00372143		1659.5	-0.00210084	7.80334e-06		1659.5	-0.00207878	3.98517e-13		1659.5	0.00127576	4.14223e-23		1659.5	-0.000529593	9.03456e-147
1660.5	0.114997	0.113383		1660.5	0.0204788	0.0202162		1660.5	0.00169697	0.00371357		1660.5	-0.00450993	7.75803e-06		1660.5	-0.00353661	3.92213e-13		1660.5	0.000762074	4.02063e-23		1660.5	0.00125491	7.38669e-147
1661.5	0.11384	0.113377		1661.5	0.0227474	0.0201941		1661.5	0.00172151	0.00370574		1661.5	-0.00498149	7.71298e-06		1661.5	0.0001531	3.86009e-13		1661.5	-0.000176028	3.90259e-23		1661.5	-0.00205047	6.03938e-147
1662.5	0.114821	0.113372		1662.5	0.0182569	0.020172		1662.5	0.00266953	0.00369792		1662.5	-0.00129663	7.66819e-06		1662.5	-0.00285625	3.79903e-13		1662.5	-0.00209291	3.78802e-23		1662.5	0.00282189	4.93782e-147
1663.5	0.112776	0.113367		1663.5	0.0213988	0.02015		1663.5	0.00245567	0.00369011		1663.5	-0.00509003	7.62366e-06		1663.5	-0.00269882	3.73893e-13		1663.5	-0.000545876	3.67682e-23		1663.5	-0.00308874	4.03718e-147
1664.5	0.113222	0.113361		1664.5	0.0215991	0.0201279		1664.5	0.00504965	0.00368233		1664.5	-0.00309158	7.57939e-06		1664.5	0.00189186	3.67979e-13		1664.5	0.000862743	3.56888e-23		1664.5	-0.00185676	3.30081e-147
1665.5	0.114862	0.113356		1665.5	0.0203318	0.020106		1665.5	0.00350245	0.00367456		1665.5	-0.000223054	7.53538e-06		1665.5	-0.0016713	3.62158e-13		1665.5	-0.000342604	3.46411e-23		1665.5	-0.0011414	2.69876e-147
1666.5	0.112064	0.113351		1666.5	0.0196741	0.020084		1666.5	0.00187135	0.0036668		1666.5	-0.00235013	7.49163e-06		1666.5	-0.00032724	3.56429e-13		1666.5	-2.22691e-05	3.36241e-23		1666.5	0.000654489	2.20651e-147
1667.5	0.113388	0.113345		1667.5	0.0183894	0.020062		1667.5	0.00109236	0.00365906		1667.5	-0.00503834	7.44812e-06		1667.5	-0.000944803	3.5079e-13		1667.5	0.000313149	3.2637e-23		1667.5	0.000942751	1.80405e-147
1668.5	0.114944	0.11334		1668.5	0.0218492	0.0200401		1668.5	0.0028171	0.00365134		1668.5	-0.00202171	7.40487e-06		1668.5	-0.00456406	3.45241e-13		1668.5	-0.0032034	3.16789e-23		1668.5	-0.00243259	1.475e-147
1669.5	0.113465	0.113335		1669.5	0.0189575	0.0200182		1669.5	0.00131293	0.00364364		1669.5	-0.00217198	7.36188e-06		1669.5	-0.000298426	3.3978e-13		1669.5	-0.00112413	3.07489e-23		1669.5	0.000500433	1.20597e-147
1670.5	0.115091	0.113329		1670.5	0.0238178	0.0199963		1670.5	9.43656e-05	0.00363595		1670.5	-0.00160261	7.31913e-06		1670.5	-0.00299282	3.34405e-13		1670.5	-0.00229411	2.98462e-23		1670.5	-0.000807879	9.86002e-148
1671.5	0.114272	0.113324		1671.5	0.0142349	0.0199745		1671.5	0.00152266	0.00362828		1671.5	-0.0025492	7.27663e-06		1671.5	-0.00173231	3.29115e-13		1671.5	-0.00455272	2.897e-23		1671.5	0.002685	8.06159e-148
1672.5	0.110754	0.113319		1672.5	0.0204994	0.0199527		1672.5	-0.00105823	0.00362062		1672.5	-0.00521277	7.23437e-06		1672.5	-0.00144036	3.23909e-13		1672.5	-0.00443727	2.81195e-23		1672.5	0.000502983	6.59118e-148
1673.5	0.114424	0.113313		1673.5	0.0204335	0.0199309		1673.5	-0.00115447	0.00361298		1673.5	-0.00598266	7.19237e-06		1673.5	-0.00204969	3.18785e-13		1673.5	-0.00437813	2.7294e-23		1673.5	0.000858049	5.38898e-148
1674.5	0.115421	0.113308		1674.5	0.0168085	0.0199091		1674.5	0.00103296	0.00360536		1674.5	-0.00595173	7.1506e-06		1674.5	0.00250178	3.13742e-13		1674.5	0.00228984	2.64927e-23		1674.5	-0.000967299	4.40605e-148
1675.5	0.114142	0.113303		1675.5	0.018245	0.0198873		1675.5	0.000270797	0.00359775		1675.5	-0.00451622	7.10908e-06		1675.5	-0.00325581	3.08779e-13		1675.5	-0.0069204	2.57149e-23		1675.5	0.000123754	3.6024e-148
1676.5	0.11488	0.113297		1676.5	0.0152984	0.0198656		1676.5	0.00504922	0.00359016		1676.5	-0.00264299	7.0678e-06		1676.5	-0.000685913	3.03895e-13		1676.5	-0.00316757	2.496e-23		1676.5	0.000576197	2.94533e-148
1677.5	0.113831	0.113292		1677.5	0.017126	0.0198439		1677.5	0.00319404	0.00358258		1677.5	-0.0054603	7.02676e-06		1677.5	-0.000342624	2.99088e-13		1677.5	-0.00332818	2.42273e-23		1677.5	0.00130214	2.40812e-148
1678.5	0.113606	0.113287		1678.5	0.0181793	0.0198222		1678.5	0.00300374	0.00357502		1678.5	-0.00049708	6.98596e-06		1678.5	-6.9052e-05	2.94356e-13		1678.5	-0.00207637	2.3516e-23		1678.5	0.00202523	1.96888e-148
1679.5	0.11806	0.113281		1679.5	0.0180662	0.0198005		1679.5	0.00510113	0.00356748		1679.5	-0.00439628	6.94539e-06		1679.5	-0.00249057	2.897e-13		1679.5	-0.0023951	2.28257e-23		1679.5	9.08579e-05	1.60977e-148
1680.5	0.113819	0.113276		1680.5	0.0184421	0.0197789		1680.5	0.00185227	0.00355995		1680.5	-0.00417393	6.90506e-06		1680.5	-0.00158487	2.85117e-13		1680.5	0.000235327	2.21556e-23		1680.5	-9.45826e-05	1.31615e-148
1681.5	0.113755	0.113271		1681.5	0.0186409	0.0197573		1681.5	0.00324064	0.00355244		1681.5	-0.000495731	6.86496e-06		1681.5	-0.00454095	2.80607e-13		1681.5	0.000936326	2.15051e-23		1681.5	2.11343e-05	1.07609e-148
1682.5	0.115146	0.113265		1682.5	0.0157342	0.0197357		1682.5	0.00124083	0.00354494		1682.5	-0.00418768	6.8251e-06		1682.5	-0.00141914	2.76168e-13		1682.5	0.00142349	2.08738e-23		1682.5	0.000507395	8.79815e-149
1683.5	0.112945	0.11326		1683.5	0.0186406	0.0197141		1683.5	-0.000527445	0.00353746		1683.5	-0.00369039	6.78547e-06		1683.5	0.000446767	2.71799e-13		1683.5	-0.00158199	2.0261e-23		1683.5	-0.00121232	7.1934e-149
1684.5	0.116856	0.113255		1684.5	0.0196894	0.0196926		1684.5	0.00218348	0.00352999		1684.5	-0.00811769	6.74607e-06		1684.5	0.000891142	2.675e-13		1684.5	-0.00252271	1.96662e-23		1684.5	0.00142116	5.88135e-149
1685.5	0.112076	0.11325		1685.5	0.0180261	0.0196711		1685.5	0.00294086	0.00352254		1685.5	-0.00495531	6.70689e-06		1685.5	0.000520347	2.63268e-13		1685.5	0.00043407	1.90889e-23		1685.5	0.000131895	4.80861e-149
1686.5	0.1151	0.113244		1686.5	0.0209349	0.0196496		1686.5	0.000856873	0.00351511		1686.5	-0.00432824	6.66795e-06		1686.5	-0.00541203	2.59104e-13		1686.5	-0.00339565	1.85285e-23		1686.5	0.00226701	3.93154e-149
1687.5	0.114316	0.113239		1687.5	0.0204654	0.0196281		1687.5	0.000779835	0.00350769		1687.5	7.71245e-05	6.62923e-06		1687.5	-0.00148056	2.55005e-13		1687.5	-0.00119508	1.79845e-23		1687.5	0.000205954	3.21444e-149
1688.5	0.115737	0.113234		1688.5	0.0180818	0.0196067		1688.5	0.00343223	0.00350029		1688.5	-0.000892871	6.59074e-06		1688.5	9.18398e-05	2.50971e-13		1688.5	0.000180754	1.74566e-23		1688.5	0.000786246	2.62814e-149
1689.5	0.113737	0.113228		1689.5	0.0197152	0.0195852		1689.5	0.00192412	0.00349291		1689.5	-0.000873608	6.55246e-06		1689.5	-0.00324909	2.47001e-13		1689.5	-0.00314745	1.69441e-23		1689.5	0.000784072	2.14878e-149
1690.5	0.110441	0.113223		1690.5	0.0147446	0.0195638		1690.5	5.37543e-05	0.00348553		1690.5	-0.00246699	6.51442e-06		1690.5	0.0019308	2.43094e-13		1690.5	-0.0048123	1.64467e-23		1690.5	0.0018106	1.75685e-149
1691.5	0.117693	0.113218		1691.5	0.0198317	0.0195425		1691.5	0.000697661	0.00347818		1691.5	-0.00364772	6.47659e-06		1691.5	0.00227869	2.39248e-13		1691.5	-0.00188699	1.59638e-23		1691.5	0.00159658	1.4364e-149
1692.5	0.114717	0.113212		1692.5	0.0181065	0.0195211		1692.5	0.00274599	0.00347084		1692.5	-0.00297425	6.43898e-06		1692.5	-0.000464669	2.35464e-13		1692.5	-0.00346005	1.54952e-23		1692.5	0.00212374	1.17441e-149
1693.5	0.115505	0.113207		1693.5	0.0188705	0.0194998		1693.5	0.00387801	0.00346352		1693.5	-0.00689976	6.40159e-06		1693.5	-0.000710046	2.31739e-13		1693.5	0.00234722	1.50403e-23		1693.5	2.14079e-05	9.60201e-150
1694.5	0.113926	0.113202		1694.5	0.0196947	0.0194785		1694.5	0.00426198	0.00345621		1694.5	-0.00511402	6.36442e-06		1694.5	-0.000519771	2.28073e-13		1694.5	-0.00300314	1.45987e-23		1694.5	0.000657008	7.85064e-150
1695.5	0.114508	0.113196		1695.5	0.0164129	0.0194572		1695.5	0.00357762	0.00344891		1695.5	-0.00358876	6.32746e-06		1695.5	0.00376633	2.24465e-13		1695.5	0.00185264	1.41702e-23		1695.5	0.00029638	6.41871e-150
1696.5	0.115023	0.113191		1696.5	0.018673	0.0194359		1696.5	0.00207756	0.00344164		1696.5	-0.00477184	6.29072e-06		1696.5	0.00128575	2.20915e-13		1696.5	-0.00094221	1.37542e-23		1696.5	-0.00068433	5.24796e-150
1697.5	0.114231	0.113186		1697.5	0.0176688	0.0194147		1697.5	0.00325234	0.00343437		1697.5	-0.00543436	6.25419e-06		1697.5	0.000513404	2.1742e-13		1697.5	-0.0020825	1.33504e-23		1697.5	0.000686756	4.29075e-150
1698.5	0.11449	0.11318		1698.5	0.0160984	0.0193935		1698.5	-0.000496118	0.00342713		1698.5	-0.00517402	6.21787e-06		1698.5	-3.35191e-05	2.13981e-13		1698.5	0.000276477	1.29585e-23		1698.5	0.00327683	3.50813e-150
1699.5	0.114004	0.113175		1699.5	0.0193214	0.0193723		1699.5	-0.00199357	0.00341989		1699.5	-0.00333274	6.18177e-06		1699.5	0.00124645	2.10596e-13		1699.5	-0.000542051	1.2578e-23		1699.5	0.0021227	2.86826e-150
1700.5	0.113797	0.11317		1700.5	0.0180783	0.0193511		1700.5	0.0021362	0.00341268		1700.5	-0.0042914	6.14587e-06		1700.5	-0.0010809	2.07264e-13		1700.5	-0.00199131	1.22088e-23		1700.5	-0.00271291	2.3451e-150
1701.5	0.117037	0.113164		1701.5	0.019282	0.01933		1701.5	0.00194228	0.00340548		1701.5	-0.00310077	6.11018e-06		1701.5	0.00196697	2.03986e-13		1701.5	5.7409e-05	1.18504e-23		1701.5	0.00133745	1.91736e-150
1702.5	0.116257	0.113159		1702.5	0.0180319	0.0193089		1702.5	0.00235843	0.00339829		1702.5	-0.0060101	6.0747e-06		1702.5	0.00302356	2.00759e-13		1702.5	-0.00121326	1.15025e-23		1702.5	0.000944104	1.56764e-150
1703.5	0.116185	0.113154		1703.5	0.0147264	0.0192878		1703.5	-0.00221649	0.00339112		1703.5	-0.00305164	6.03943e-06		1703.5	0.000212182	1.97583e-13		1703.5	-0.000983767	1.11648e-23		1703.5	0.00382924	1.28171e-150
1704.5	0.114006	0.113148		1704.5	0.0192279	0.0192667		1704.5	0.0051985	0.00338396		1704.5	-0.00358483	6.00436e-06		1704.5	0.000919707	1.94458e-13		1704.5	-0.00349617	1.0837e-23		1704.5	-0.00215827	1.04793e-150
1705.5	0.11387	0.113143		1705.5	0.0186764	0.0192456		1705.5	0.00177946	0.00337682		1705.5	-0.00367654	5.96949e-06		1705.5	-0.00108621	1.91381e-13		1705.5	-0.0039913	1.05189e-23		1705.5	-6.43574e-06	8.56793e-151
1706.5	0.114831	0.113138		1706.5	0.0167609	0.0192246		1706.5	0.00036564	0.0033697		1706.5	-0.00395869	5.93483e-06		1706.5	-0.000346047	1.88354e-13		1706.5	0.0005835	1.02101e-23		1706.5	-0.00153432	7.00517e-151
1707.5	0.114347	0.113132		1707.5	0.0180362	0.0192036		1707.5	0.000616208	0.00336259		1707.5	-0.00702174	5.90037e-06		1707.5	0.00206268	1.85374e-13		1707.5	-0.0027496	9.91034e-24		1707.5	0.00269919	5.72745e-151
1708.5	0.114978	0.113127		1708.5	0.0154429	0.0191826		1708.5	0.0045419	0.00335549		1708.5	-0.0020216	5.86611e-06		1708.5	-0.000481825	1.82442e-13		1708.5	0.00113802	9.6194e-24		1708.5	0.00247548	4.68278e-151
1709.5	0.112186	0.113122		1709.5	0.0141868	0.0191616		1709.5	0.00319501	0.00334841		1709.5	-0.00439736	5.83204e-06		1709.5	0.00211352	1.79556e-13		1709.5	-0.00143439	9.337e-24		1709.5	0.00231053	3.82866e-151
1710.5	0.114734	0.113116		1710.5	0.0157925	0.0191407		1710.5	0.000386386	0.00334134		1710.5	-0.00507606	5.79818e-06		1710.5	0.000308337	1.76716e-13		1710.5	0.00146225	9.06289e-24		1710.5	0.000615584	3.13033e-151
1711.5	0.115089	0.113111		1711.5	0.0165894	0.0191198		1711.5	0.00193493	0.00333429		1711.5	-0.00460134	5.76451e-06		1711.5	0.00372158	1.7392e-13		1711.5	-0.00209404	8.79683e-24		1711.5	9.67057e-05	2.55937e-151
1712.5	0.113589	0.113106		1712.5	0.0183278	0.0190989		1712.5	0.00136128	0.00332726		1712.5	-0.00311982	5.73104e-06		1712.5	-0.00383567	1.71169e-13		1712.5	-0.0025961	8.53858e-24		1712.5	0.00259236	2.09255e-151
1713.5	0.11386	0.113101		1713.5	0.0159971	0.019078		1713.5	0.00304488	0.00332023		1713.5	-0.00279676	5.69776e-06		1713.5	0.00175013	1.68461e-13		1713.5	-0.00404819	8.28791e-24		1713.5	-0.00071913	1.71087e-151
1714.5	0.114108	0.113095		1714.5	0.0163827	0.0190572		1714.5	-0.00015666	0.00331323		1714.5	-0.00314343	5.66467e-06		1714.5	0.000214312	1.65796e-13		1714.5	0.000619046	8.0446e-24		1714.5	0.00469264	1.39882e-151
1715.5	0.114109	0.11309		1715.5	0.016194	0.0190364		1715.5	0.00132945	0.00330624		1715.5	-0.00415703	5.63178e-06		1715.5	-0.000251922	1.63174e-13		1715.5	-0.00289624	7.80844e-24		1715.5	0.00154364	1.14368e-151
1716.5	0.110947	0.113085		1716.5	0.0192965	0.0190156		1716.5	0.00143396	0.00329926		1716.5	-0.0048314	5.59908e-06		1716.5	8.94854e-05	1.60593e-13		1716.5	-0.0019399	7.5792e-24		1716.5	0.00298061	9.35075e-152
1717.5	0.115336	0.113079		1717.5	0.0177869	0.0189948		1717.5	0.00609521	0.0032923		1717.5	-0.00428933	5.56656e-06		1717.5	-0.000912644	1.58052e-13		1717.5	-0.00388327	7.3567e-24		1717.5	0.00318314	7.64521e-152
1718.5	0.111635	0.113074		1718.5	0.0141596	0.018974		1718.5	0.00190004	0.00328535		1718.5	-0.00615138	5.53424e-06		1718.5	0.000964792	1.55552e-13		1718.5	0.000351599	7.14073e-24		1718.5	-0.00135716	6.25075e-152
1719.5	0.113999	0.113069		1719.5	0.0155353	0.0189533		1719.5	0.00558617	0.00327842		1719.5	-0.003061	5.50211e-06		1719.5	0.00312397	1.53091e-13		1719.5	-0.00128599	6.93109e-24		1719.5	0.000692706	5.11064e-152
1720.5	0.113872	0.113063		1720.5	0.0191038	0.0189326		1720.5	-0.00220745	0.0032715		1720.5	-0.00474562	5.47016e-06		1720.5	1.22262e-05	1.5067e-13		1720.5	-0.00181189	6.72762e-24		1720.5	0.00110571	4.17847e-152
1721.5	0.114626	0.113058		1721.5	0.0142786	0.0189119		1721.5	0.00298158	0.0032646		1721.5	-0.00516789	5.43839e-06		1721.5	-2.82393e-05	1.48286e-13		1721.5	0.00110974	6.53011e-24		1721.5	-0.00208727	3.41634e-152
1722.5	0.112829	0.113053		1722.5	0.0134267	0.0188912		1722.5	0.00389464	0.00325771		1722.5	-0.00117276	5.40681e-06		1722.5	6.78351e-05	1.4594e-13		1722.5	-0.00140728	6.33841e-24		1722.5	-0.00361901	2.79321e-152
1723.5	0.117142	0.113047		1723.5	0.020323	0.0188706		1723.5	0.000739898	0.00325083		1723.5	0.00114611	5.37542e-06		1723.5	-0.00260273	1.43632e-13		1723.5	-0.00120305	6.15233e-24		1723.5	-0.00398109	2.28374e-152
1724.5	0.11432	0.113042		1724.5	0.0165604	0.01885		1724.5	0.00105174	0.00324397		1724.5	-0.00477576	5.3442e-06		1724.5	0.00123497	1.4136e-13		1724.5	-0.00325956	5.97172e-24		1724.5	-0.0014019	1.86719e-152
1725.5	0.118285	0.113037		1725.5	0.0148509	0.0188294		1725.5	0.00186674	0.00323713		1725.5	-0.00138141	5.31317e-06		1725.5	0.00064033	1.39124e-13		1725.5	-0.00178296	5.7964e-24		1725.5	0.00148967	1.52662e-152
1726.5	0.112725	0.113031		1726.5	0.0191922	0.0188088		1726.5	0.0031504	0.0032303		1726.5	-0.00120391	5.28232e-06		1726.5	0.00259776	1.36923e-13		1726.5	-0.0035471	5.62624e-24		1726.5	0.000870415	1.24817e-152
1727.5	0.112051	0.113026		1727.5	0.0164903	0.0187882		1727.5	0.00241057	0.00322348		1727.5	0.000795645	5.25164e-06		1727.5	0.00129163	1.34757e-13		1727.5	-0.00367557	5.46107e-24		1727.5	-0.0011253	1.02051e-152
1728.5	0.114057	0.113021		1728.5	0.0138446	0.0187677		1728.5	0.00154301	0.00321668		1728.5	-0.000414096	5.22115e-06		1728.5	0.00260466	1.32625e-13		1728.5	-0.00341586	5.30075e-24		1728.5	0.00303275	8.34373e-153
1729.5	0.116602	0.113015		1729.5	0.0139859	0.0187472		1729.5	5.70127e-05	0.00320989		1729.5	-0.00220457	5.19083e-06		1729.5	0.00234419	1.30527e-13		1729.5	-0.00277562	5.14513e-24		1729.5	0.000219507	6.82186e-153
1730.5	0.117927	0.11301		1730.5	0.0155113	0.0187267		1730.5	0.00228224	0.00320312		1730.5	-0.00211639	5.16069e-06		1730.5	0.00204842	1.28462e-13		1730.5	-0.00326665	4.99408e-24		1730.5	-7.94527e-05	5.57758e-153
1731.5	0.114203	0.113005		1731.5	0.0166935	0.0187063		1731.5	-0.000548076	0.00319636		1731.5	0.000840612	5.13072e-06		1731.5	0.00154542	1.2643e-13		1731.5	-0.00334588	4.84747e-24		1731.5	0.00379417	4.56025e-153
1732.5	0.113149	0.113		1732.5	0.0176853	0.0186858		1732.5	0.000314672	0.00318961		1732.5	-0.00248837	5.10093e-06		1732.5	0.00253259	1.2443e-13		1732.5	-0.00232647	4.70516e-24		1732.5	0.00420136	3.72847e-153
1733.5	0.116423	0.112994		1733.5	0.0140778	0.0186654		1733.5	0.000630827	0.00318288		1733.5	-0.00252355	5.07131e-06		1733.5	0.00149496	1.22462e-13		1733.5	-0.00324127	4.56703e-24		1733.5	0.000517274	3.04841e-153
1734.5	0.113344	0.112989		1734.5	0.0161185	0.018645		1734.5	0.00107774	0.00317616		1734.5	-0.00905414	5.04186e-06		1734.5	0.00325675	1.20525e-13		1734.5	-0.00383008	4.43296e-24		1734.5	-0.000336333	2.49239e-153
1735.5	0.1129	0.112984		1735.5	0.0176841	0.0186246		1735.5	0.000245142	0.00316946		1735.5	-0.00438848	5.01259e-06		1735.5	0.00124887	1.18618e-13		1735.5	-0.000847113	4.30282e-24		1735.5	-0.00132777	2.03779e-153
1736.5	0.117043	0.112978		1736.5	0.0165957	0.0186043		1736.5	0.00141236	0.00316277		1736.5	-0.0038335	4.98348e-06		1736.5	0.00162566	1.16742e-13		1736.5	-0.00204966	4.1765e-24		1736.5	0.000665427	1.66611e-153
1737.5	0.116293	0.112973		1737.5	0.0149806	0.0185839		1737.5	0.00517657	0.0031561		1737.5	-0.00589782	4.95454e-06		1737.5	0.00161986	1.14895e-13		1737.5	-0.00591187	4.05389e-24		1737.5	0.00526026	1.36221e-153
1738.5	0.114626	0.112968		1738.5	0.0171475	0.0185636		1738.5	0.00272072	0.00314944		1738.5	-0.00443774	4.92577e-06		1738.5	0.00273137	1.13078e-13		1738.5	-0.00463219	3.93488e-24		1738.5	-0.000695754	1.11375e-153
1739.5	0.113178	0.112962		1739.5	0.015974	0.0185434		1739.5	0.00165145	0.00314279		1739.5	-0.00557522	4.89717e-06		1739.5	0.00338864	1.11289e-13		1739.5	-0.00252955	3.81936e-24		1739.5	0.000840875	9.10607e-154
1740.5	0.113349	0.112957		1740.5	0.0165248	0.0185231		1740.5	0.00511322	0.00313616		1740.5	-0.00212006	4.86873e-06		1740.5	0.000748878	1.09528e-13		1740.5	-0.00437894	3.70724e-24		1740.5	0.00012502	7.44515e-154
1741.5	0.114459	0.112952		1741.5	0.0195939	0.0185029		1741.5	-0.00089168	0.00312954		1741.5	-0.00450613	4.84046e-06		1741.5	0.00423122	1.07796e-13		1741.5	-0.00166455	3.5984e-24		1741.5	-0.000707138	6.08718e-154
1742.5	0.112689	0.112946		1742.5	0.0203041	0.0184826		1742.5	0.00274554	0.00312294		1742.5	-0.00513788	4.81235e-06		1742.5	0.000231065	1.06091e-13		1742.5	-0.00199887	3.49277e-24		1742.5	-0.00112858	4.9769e-154
1743.5	0.113463	0.112941		1743.5	0.0187982	0.0184624		1743.5	-0.000208518	0.00311635		1743.5	-0.00486353	4.78441e-06		1743.5	-0.00167569	1.04412e-13		1743.5	-0.00114368	3.39023e-24		1743.5	-0.00068357	4.06913e-154
1744.5	0.11698	0.112936		1744.5	0.0156735	0.0184423		1744.5	0.000360649	0.00310977		1744.5	-0.00583965	4.75663e-06		1744.5	0.000567611	1.02761e-13		1744.5	-0.00124526	3.2907e-24		1744.5	-0.00101783	3.32694e-154
1745.5	0.115655	0.112931		1745.5	0.0154704	0.0184221		1745.5	-0.000876383	0.00310321		1745.5	-0.0048298	4.72901e-06		1745.5	0.000935432	1.01135e-13		1745.5	-0.000757722	3.19409e-24		1745.5	-0.00151962	2.72012e-154
1746.5	0.111575	0.112925		1746.5	0.0187028	0.018402		1746.5	-0.000940284	0.00309666		1746.5	-0.00758818	4.70155e-06		1746.5	0.00319743	9.95353e-14		1746.5	-0.00205208	3.10032e-24		1746.5	0.00328495	2.22398e-154
1747.5	0.112359	0.11292		1747.5	0.017199	0.0183819		1747.5	0.00211352	0.00309013		1747.5	-0.00123739	4.67425e-06		1747.5	0.00113876	9.79608e-14		1747.5	0.00159998	3.00931e-24		1747.5	0.00208858	1.81833e-154
1748.5	0.1144	0.112915		1748.5	0.0170818	0.0183618		1748.5	0.00139713	0.00308361		1748.5	-0.00702548	4.6471e-06		1748.5	-0.00165439	9.64111e-14		1748.5	-2.24448e-05	2.92096e-24		1748.5	0.000355055	1.48667e-154
1749.5	0.117316	0.112909		1749.5	0.018202	0.0183417		1749.5	0.000778225	0.0030771		1749.5	-0.00181173	4.62012e-06		1749.5	-0.00128271	9.4886e-14		1749.5	4.96795e-05	2.83521e-24		1749.5	-5.81759e-05	1.21551e-154
1750.5	0.114237	0.112904		1750.5	0.0146941	0.0183217		1750.5	0.00284962	0.00307061		1750.5	-0.00627105	4.59329e-06		1750.5	0.000160729	9.3385e-14		1750.5	-0.00249804	2.75198e-24		1750.5	0.000978222	9.93806e-155
1751.5	0.115107	0.112899		1751.5	0.0170898	0.0183017		1751.5	0.00350152	0.00306413		1751.5	-0.00282556	4.56662e-06		1751.5	0.00140572	9.19078e-14		1751.5	0.00114822	2.67119e-24		1751.5	-0.00304779	8.12539e-155
1752.5	0.114481	0.112893		1752.5	0.0173949	0.0182817		1752.5	-0.00119091	0.00305766		1752.5	-0.00648	4.5401e-06		1752.5	-0.000594609	9.04539e-14		1752.5	-0.00114919	2.59277e-24		1752.5	0.000683321	6.64335e-155
1753.5	0.115475	0.112888		1753.5	0.0140243	0.0182617		1753.5	3.93143e-05	0.00305121		1753.5	-0.0050572	4.51374e-06		1753.5	0.00174836	8.9023e-14		1753.5	-0.000422812	2.51665e-24		1753.5	-0.00375442	5.43163e-155
1754.5	0.114879	0.112883		1754.5	0.0124795	0.0182417		1754.5	0.00300735	0.00304477		1754.5	-0.0022616	4.48753e-06		1754.5	-0.00100824	8.76148e-14		1754.5	0.00277645	2.44277e-24		1754.5	-0.0023522	4.44092e-155
1755.5	0.114857	0.112877		1755.5	0.0141458	0.0182218		1755.5	0.000756402	0.00303835		1755.5	0.000503824	4.46147e-06		1755.5	0.000215628	8.62288e-14		1755.5	-0.000660067	2.37106e-24		1755.5	-0.0045874	3.63091e-155
1756.5	0.113252	0.112872		1756.5	0.0145457	0.0182019		1756.5	7.68964e-05	0.00303193		1756.5	-0.00543552	4.43556e-06		1756.5	0.00301622	8.48648e-14		1756.5	-0.00445116	2.30145e-24		1756.5	0.00364985	2.96865e-155
1757.5	0.112273	0.112867		1757.5	0.0148547	0.018182		1757.5	0.00364135	0.00302554		1757.5	-0.0040217	4.40981e-06		1757.5	0.00380111	8.35223e-14		1757.5	-0.0020401	2.23389e-24		1757.5	0.00271443	2.42718e-155
1758.5	0.113442	0.112862		1758.5	0.0175743	0.0181621		1758.5	0.00499576	0.00301915		1758.5	-0.00479879	4.3842e-06		1758.5	0.00276226	8.22011e-14		1758.5	0.000814256	2.16831e-24		1758.5	-0.00333398	1.98447e-155
1759.5	0.112915	0.112856		1759.5	0.0162812	0.0181423		1759.5	-0.00015353	0.00301278		1759.5	-0.00791125	4.35874e-06		1759.5	-0.000388875	8.09008e-14		1759.5	1.82829e-05	2.10465e-24		1759.5	-0.000878749	1.62251e-155
1760.5	0.113753	0.112851		1760.5	0.0132026	0.0181225		1760.5	-0.000527466	0.00300642		1760.5	-0.0058032	4.33343e-06		1760.5	0.00283458	7.9621e-14		1760.5	-0.00200394	2.04286e-24		1760.5	-0.00204056	1.32657e-155
1761.5	0.114932	0.112846		1761.5	0.0140233	0.0181027		1761.5	-0.00184046	0.00300008		1761.5	-0.00302659	4.30827e-06		1761.5	0.00323938	7.83615e-14		1761.5	0.000249326	1.98289e-24		1761.5	0.00235545	1.08461e-155
1762.5	0.116242	0.11284		1762.5	0.0108243	0.0180829		1762.5	-0.000294467	0.00299375		1762.5	-0.00305072	4.28325e-06		1762.5	-0.000502746	7.71219e-14		1762.5	-0.00415822	1.92468e-24		1762.5	0.000444093	8.86778e-156
1763.5	0.11514	0.112835		1763.5	0.0152795	0.0180631		1763.5	-0.0016379	0.00298743		1763.5	-0.00606014	4.25838e-06		1763.5	-0.00172586	7.5902e-14		1763.5	-0.00350168	1.86818e-24		1763.5	-0.00136685	7.25033e-156
1764.5	0.112988	0.11283		1764.5	0.0163945	0.0180434		1764.5	0.000509072	0.00298113		1764.5	-0.000307117	4.23365e-06		1764.5	-0.000786574	7.47013e-14		1764.5	-0.0027915	1.81333e-24		1764.5	0.00375564	5.9279e-156
1765.5	0.111941	0.112824		1765.5	0.0166697	0.0180237		1765.5	0.00310633	0.00297484		1765.5	-0.00863748	4.20907e-06		1765.5	-0.000950754	7.35196e-14		1765.5	0.000562267	1.7601e-24		1765.5	0.00207962	4.84667e-156
1766.5	0.114207	0.112819		1766.5	0.0129233	0.018004		1766.5	0.00373918	0.00296856		1766.5	-0.00678882	4.18463e-06		1766.5	0.00293003	7.23566e-14		1766.5	0.00145291	1.70843e-24		1766.5	0.00171508	3.96266e-156
1767.5	0.112588	0.112814		1767.5	0.0179649	0.0179843		1767.5	0.000347497	0.00296229		1767.5	-0.00287013	4.16033e-06		1767.5	0.00392744	7.1212e-14		1767.5	0.00282753	1.65827e-24		1767.5	0.00171561	3.23988e-156
1768.5	0.111643	0.112808		1768.5	0.0195008	0.0179646		1768.5	-0.00060506	0.00295604		1768.5	-0.000218414	4.13617e-06		1768.5	0.00145968	7.00855e-14		1768.5	0.00166452	1.60959e-24		1768.5	0.000834591	2.64894e-156
1769.5	0.112682	0.112803		1769.5	0.0162392	0.017945		1769.5	-1.1725e-06	0.0029498		1769.5	-0.00350272	4.11215e-06		1769.5	-0.0010108	6.89768e-14		1769.5	-0.000895014	1.56234e-24		1769.5	-0.00129948	2.16578e-156
1770.5	0.112009	0.112798		1770.5	0.0167505	0.0179254		1770.5	0.00039991	0.00294358		1770.5	-0.00144683	4.08827e-06		1770.5	0.00120738	6.78857e-14		1770.5	0.000217553	1.51647e-24		1770.5	-0.000956648	1.77075e-156
1771.5	0.116025	0.112793		1771.5	0.0154325	0.0179058		1771.5	-0.002568	0.00293737		1771.5	-0.00802522	4.06454e-06		1771.5	0.00314236	6.68118e-14		1771.5	0.00125668	1.47195e-24		1771.5	-0.00119733	1.44777e-156
1772.5	0.114263	0.112787		1772.5	0.0152612	0.0178863		1772.5	0.00185716	0.00293117		1772.5	-0.00612359	4.04093e-06		1772.5	0.00263568	6.5755e-14		1772.5	0.000979635	1.42874e-24		1772.5	0.00235004	1.1837e-156
1773.5	0.11485	0.112782		1773.5	0.0149719	0.0178667		1773.5	0.000177035	0.00292498		1773.5	-0.00207017	4.01747e-06		1773.5	0.00188903	6.47148e-14		1773.5	-0.00469148	1.3868e-24		1773.5	0.00132705	9.67801e-157
1774.5	0.113159	0.112777		1774.5	0.0119286	0.0178472		1774.5	-0.00179928	0.00291881		1774.5	-0.00468045	3.99414e-06		1774.5	0.0030409	6.36911e-14		1774.5	-0.000884342	1.34608e-24		1774.5	0.000987609	7.91277e-157
1775.5	0.115743	0.112771		1775.5	0.0141285	0.0178277		1775.5	0.00260416	0.00291265		1775.5	-0.00612847	3.97095e-06		1775.5	0.000542817	6.26836e-14		1775.5	-1.57764e-05	1.30657e-24		1775.5	-0.00448532	6.46951e-157
1776.5	0.112497	0.112766		1776.5	0.0162615	0.0178082		1776.5	-0.000423915	0.00290651		1776.5	-0.00213702	3.94789e-06		1776.5	0.0010451	6.1692e-14		1776.5	-0.000251112	1.26821e-24		1776.5	-4.3117e-05	5.2895e-157
1777.5	0.114671	0.112761		1777.5	0.016859	0.0177887		1777.5	0.0014974	0.00290037		1777.5	-0.00683926	3.92496e-06		1777.5	0.00181374	6.07161e-14		1777.5	-0.000878052	1.23098e-24		1777.5	-0.000559314	4.32471e-157
1778.5	0.112665	0.112755		1778.5	0.0161669	0.0177693		1778.5	-0.0034651	0.00289425		1778.5	-0.00420986	3.90217e-06		1778.5	0.00137027	5.97556e-14		1778.5	-0.00261052	1.19484e-24		1778.5	-0.000956627	3.5359e-157
1779.5	0.111083	0.11275		1779.5	0.0138299	0.0177499		1779.5	-0.00477666	0.00288815		1779.5	-0.00303406	3.87951e-06		1779.5	0.00114728	5.88104e-14		1779.5	-0.00313011	1.15976e-24		1779.5	-0.00243604	2.89096e-157
1780.5	0.114024	0.112745		1780.5	0.0146063	0.0177305		1780.5	0.000188937	0.00288205		1780.5	-0.00705172	3.85699e-06		1780.5	0.000351841	5.78801e-14		1780.5	-0.00105111	1.12572e-24		1780.5	-0.00180285	2.36366e-157
1781.5	0.111771	0.11274		1781.5	0.0161719	0.0177111		1781.5	-0.000559826	0.00287597		1781.5	-0.00383048	3.83459e-06		1781.5	0.000642961	5.69645e-14		1781.5	-0.000793942	1.09267e-24		1781.5	-0.0003389	1.93254e-157
1782.5	0.116354	0.112734		1782.5	0.0153866	0.0176918		1782.5	0.00210473	0.0028699		1782.5	-0.00519773	3.81232e-06		1782.5	0.000534207	5.60633e-14		1782.5	-0.00289474	1.06059e-24		1782.5	0.00137887	1.58005e-157
1783.5	0.111775	0.112729		1783.5	0.0161698	0.0176724		1783.5	-0.00489202	0.00286384		1783.5	-0.00628548	3.79019e-06		1783.5	0.00431435	5.51765e-14		1783.5	-0.00255016	1.02945e-24		1783.5	0.00241902	1.29186e-157
1784.5	0.113707	0.112724		1784.5	0.015504	0.0176531		1784.5	0.000607661	0.0028578		1784.5	-0.00836826	3.76818e-06		1784.5	0.00349266	5.43037e-14		1784.5	-0.00343413	9.99233e-25		1784.5	-0.000535257	1.05623e-157
1785.5	0.111699	0.112718		1785.5	0.0147486	0.0176338		1785.5	0.00139641	0.00285177		1785.5	-0.00772944	3.7463e-06		1785.5	0.00264318	5.34446e-14		1785.5	-0.0027926	9.69898e-25		1785.5	0.0020716	8.63574e-158
1786.5	0.113629	0.112713		1786.5	0.0149898	0.0176146		1786.5	0.00134223	0.00284575		1786.5	-0.00290775	3.72454e-06		1786.5	0.00304116	5.25992e-14		1786.5	-0.00083795	9.41425e-25		1786.5	0.00204258	7.06061e-158
1787.5	0.111585	0.112708		1787.5	0.0136683	0.0175953		1787.5	0.00541481	0.00283975		1787.5	-0.00265583	3.70292e-06		1787.5	0.00402825	5.17672e-14		1787.5	-0.00362887	9.13787e-25		1787.5	-0.000172428	5.77278e-158
1788.5	0.116498	0.112702		1788.5	0.0149177	0.0175761		1788.5	0.000702097	0.00283376		1788.5	-0.00329066	3.68141e-06		1788.5	0.00476144	5.09483e-14		1788.5	-0.00105609	8.86961e-25		1788.5	0.00435479	4.71985e-158
1789.5	0.11106	0.112697		1789.5	0.015418	0.0175569		1789.5	-0.00158301	0.00282778		1789.5	-0.00108817	3.66004e-06		1789.5	0.00288827	5.01423e-14		1789.5	-0.000638886	8.60922e-25		1789.5	0.00249316	3.85896e-158
1790.5	0.116419	0.112692		1790.5	0.0140904	0.0175377		1790.5	-0.000687055	0.00282181		1790.5	-0.00206536	3.63878e-06		1790.5	0.00283102	4.93491e-14		1790.5	-0.000278646	8.35648e-25		1790.5	0.00121686	3.1551e-158
1791.5	0.112954	0.112687		1791.5	0.0152912	0.0175185		1791.5	0.000875975	0.00281585		1791.5	-0.00704899	3.61765e-06		1791.5	0.00389977	4.85685e-14		1791.5	-0.00490738	8.11116e-25		1791.5	-0.00135051	2.57962e-158
1792.5	0.111774	0.112681		1792.5	0.017041	0.0174994		1792.5	-0.00256471	0.00280991		1792.5	-0.00528888	3.59665e-06		1792.5	0.00299724	4.78002e-14		1792.5	-0.00321039	7.87304e-25		1792.5	-0.00222516	2.10911e-158
1793.5	0.112767	0.112676		1793.5	0.014997	0.0174803		1793.5	0.000777594	0.00280398		1793.5	-0.0070319	3.57576e-06		1793.5	0.00363435	4.7044e-14		1793.5	-0.00411333	7.64191e-25		1793.5	-0.00190921	1.72441e-158
1794.5	0.112083	0.112671		1794.5	0.0148274	0.0174612		1794.5	0.00201074	0.00279807		1794.5	-0.00111619	3.555e-06		1794.5	0.00290303	4.62999e-14		1794.5	-0.00159005	7.41756e-25		1794.5	0.000926999	1.40989e-158
1795.5	0.113888	0.112665		1795.5	0.0133294	0.0174421		1795.5	-0.00222007	0.00279216		1795.5	-0.00806381	3.53436e-06		1795.5	0.00670462	4.55674e-14		1795.5	-0.000857514	7.1998e-25		1795.5	-0.0014492	1.15273e-158
1796.5	0.111718	0.11266		1796.5	0.0144873	0.017423		1796.5	0.00219698	0.00278627		1796.5	-0.00305942	3.51383e-06		1796.5	0.00125595	4.48466e-14		1796.5	-0.00433192	6.98844e-25		1796.5	-0.0025649	9.42476e-159
1797.5	0.112151	0.112655		1797.5	0.0106217	0.017404		1797.5	-0.00114713	0.00278039		1797.5	-0.00742973	3.49343e-06		1797.5	0.00353177	4.41372e-14		1797.5	-0.0008272	6.78328e-25		1797.5	0.00166772	7.70572e-159
1798.5	0.116332	0.112649		1798.5	0.0144037	0.017385		1798.5	0.00263565	0.00277452		1798.5	-0.00510948	3.47314e-06		1798.5	0.0026074	4.3439e-14		1798.5	-0.00245708	6.58414e-25		1798.5	0.00169099	6.30022e-159
1799.5	0.114686	0.112644		1799.5	0.0124593	0.017366		1799.5	0.00327534	0.00276867		1799.5	-0.00762042	3.45298e-06		1799.5	0.00460522	4.27519e-14		1799.5	-0.00227752	6.39085e-25		1799.5	0.00325732	5.15108e-159
1800.5	0.11267	0.112639		1800.5	0.0149125	0.017347		1800.5	0.00386958	0.00276282		1800.5	-0.00583615	3.43292e-06		1800.5	-0.00137934	4.20756e-14		1800.5	-0.00166343	6.20323e-25		1800.5	0.0016578	4.21154e-159
1801.5	0.115184	0.112634		1801.5	0.0163884	0.0173281		1801.5	-0.000724191	0.00275699		1801.5	-0.00462173	3.41299e-06		1801.5	0.00308704	4.141e-14		1801.5	-0.00251827	6.02112e-25		1801.5	0.00445232	3.44337e-159
1802.5	0.111523	0.112628		1802.5	0.0148326	0.0173091		1802.5	0.00068967	0.00275118		1802.5	-0.0077736	3.39317e-06		1802.5	0.00349986	4.07549e-14		1802.5	-0.00352871	5.84436e-25		1802.5	-0.00126467	2.81531e-159
1803.5	0.114641	0.112623		1803.5	0.0159624	0.0172902		1803.5	0.000407328	0.00274537		1803.5	-0.00879142	3.37347e-06		1803.5	0.000131274	4.01102e-14		1803.5	-0.00383047	5.67279e-25		1803.5	0.000461344	2.30181e-159
1804.5	0.113948	0.112618		1804.5	0.0175326	0.0172713		1804.5	-0.00179441	0.00273958		1804.5	-0.00230215	3.35388e-06		1804.5	0.00132458	3.94757e-14		1804.5	-0.000171291	5.50625e-25		1804.5	0.000912469	1.88197e-159
1805.5	0.111027	0.112612		1805.5	0.014784	0.0172524		1805.5	0.000800978	0.0027338		1805.5	-0.00564887	3.3344e-06		1805.5	0.00199607	3.88513e-14		1805.5	-0.0016939	5.3446e-25		1805.5	-0.00116958	1.5387e-159
1806.5	0.113239	0.112607		1806.5	0.0151552	0.0172336		1806.5	-0.000978014	0.00272803		1806.5	-0.00372382	3.31504e-06		1806.5	0.00567301	3.82367e-14		1806.5	0.000741045	5.1877e-25		1806.5	-0.00223361	1.25805e-159
1807.5	0.112863	0.112602		1807.5	0.0182625	0.0172148		1807.5	-0.00241119	0.00272227		1807.5	-0.00533101	3.29579e-06		1807.5	0.00214851	3.76318e-14		1807.5	-0.00149629	5.0354e-25		1807.5	0.00153791	1.02859e-159
1808.5	0.115592	0.112597		1808.5	0.0148435	0.0171959		1808.5	0.00107517	0.00271653		1808.5	-0.00317933	3.27666e-06		1808.5	0.00461578	3.70365e-14		1808.5	-0.00142505	4.88758e-25		1808.5	0.00220768	8.40976e-160
1809.5	0.113635	0.112591		1809.5	0.0136527	0.0171772		1809.5	-0.00117466	0.00271079		1809.5	-0.00379964	3.25763e-06		1809.5	0.000239126	3.64507e-14		1809.5	-0.000505466	4.74409e-25		1809.5	0.00108577	6.87585e-160
1810.5	0.114597	0.112586		1810.5	0.0162797	0.0171584		1810.5	-0.0022677	0.00270507		1810.5	-0.00661588	3.23871e-06		1810.5	0.005042	3.58741e-14		1810.5	-0.00183101	4.60482e-25		1810.5	0.000783183	5.62172e-160
1811.5	0.113138	0.112581		1811.5	0.0165687	0.0171396		1811.5	0.0015273	0.00269937		1811.5	-0.0047927	3.21991e-06		1811.5	-0.00281623	3.53066e-14		1811.5	0.00153069	4.46963e-25		1811.5	0.00299288	4.59634e-160
1812.5	0.110915	0.112575		1812.5	0.010342	0.0171209		1812.5	0.000372244	0.00269367		1812.5	-0.00785588	3.20121e-06		1812.5	0.00172698	3.47481e-14		1812.5	0.0012081	4.33842e-25		1812.5	-0.00165022	3.75798e-160
1813.5	0.115134	0.11257		1813.5	0.0156726	0.0171022		1813.5	-0.000446509	0.00268798		1813.5	-0.00627062	3.18262e-06		1813.5	-0.00026662	3.41984e-14		1813.5	0.00129315	4.21105e-25		1813.5	0.0026053	3.07254e-160
1814.5	0.113606	0.112565		1814.5	0.0152412	0.0170835		1814.5	0.00213487	0.00268231		1814.5	-0.00465915	3.16414e-06		1814.5	0.00273327	3.36574e-14		1814.5	0.00220807	4.08743e-25		1814.5	0.00401268	2.51212e-160
1815.5	0.113598	0.112559		1815.5	0.0146556	0.0170648		1815.5	-2.44775e-05	0.00267665		1815.5	-0.0063546	3.14577e-06		1815.5	0.00370059	3.3125e-14		1815.5	0.00124754	3.96744e-25		1815.5	0.00548144	2.05392e-160
1816.5	0.111275	0.112554		1816.5	0.0110653	0.0170462		1816.5	0.00123103	0.002671		1816.5	-0.00722589	3.1275e-06		1816.5	0.000345979	3.2601e-14		1816.5	0.00223789	3.85096e-25		1816.5	-0.00184098	1.67929e-160
1817.5	0.111966	0.112549		1817.5	0.0136682	0.0170276		1817.5	-0.00100923	0.00266537		1817.5	-0.00704698	3.10934e-06		1817.5	0.00172363	3.20853e-14		1817.5	-0.00179827	3.73791e-25		1817.5	-0.000689887	1.37299e-160
1818.5	0.112564	0.112544		1818.5	0.0183366	0.017009		1818.5	0.00137138	0.00265974		1818.5	-0.00288644	3.09128e-06		1818.5	0.000366458	3.15777e-14		1818.5	-0.00259325	3.62817e-25		1818.5	0.000781227	1.12257e-160
1819.5	0.114739	0.112538		1819.5	0.0160674	0.0169904		1819.5	-0.00106045	0.00265413		1819.5	-0.00695372	3.07333e-06		1819.5	-0.0019863	3.10782e-14		1819.5	-0.00155987	3.52166e-25		1819.5	-0.00170932	9.17814e-161
1820.5	0.113205	0.112533		1820.5	0.0131395	0.0169718		1820.5	0.000549357	0.00264853		1820.5	-0.0048579	3.05549e-06		1820.5	0.000372752	3.05866e-14		1820.5	-0.00146368	3.41828e-25		1820.5	-5.37706e-06	7.50408e-161
1821.5	0.115212	0.112528		1821.5	0.0115484	0.0169533		1821.5	-0.0030239	0.00264294		1821.5	-0.00561575	3.03774e-06		1821.5	-0.0026851	3.01027e-14		1821.5	-0.00220081	3.31793e-25		1821.5	0.003978	6.13536e-161
1822.5	0.114851	0.112522		1822.5	0.0136701	0.0169347		1822.5	-0.00106936	0.00263736		1822.5	-0.00599899	3.0201e-06		1822.5	0.00559611	2.96266e-14		1822.5	-0.000978324	3.22052e-25		1822.5	-0.00330522	5.01629e-161
1823.5	0.112001	0.112517		1823.5	0.0196236	0.0169162		1823.5	0.00141681	0.0026318		1823.5	-0.00604772	3.00257e-06		1823.5	0.00298331	2.91579e-14		1823.5	-0.00211405	3.12597e-25		1823.5	-0.000569733	4.10134e-161
1824.5	0.116587	0.112512		1824.5	0.0139244	0.0168978		1824.5	0.00238545	0.00262624		1824.5	-0.00556561	2.98513e-06		1824.5	-0.0017776	2.86967e-14		1824.5	0.000109885	3.03421e-25		1824.5	-0.000268832	3.35327e-161
1825.5	0.112893	0.112507		1825.5	0.0099973	0.0168793		1825.5	-0.00019681	0.0026207		1825.5	-0.00797605	2.9678e-06		1825.5	-0.000642329	2.82427e-14		1825.5	0.000786638	2.94513e-25		1825.5	-0.000197723	2.74165e-161
1826.5	0.113053	0.112501		1826.5	0.0138999	0.0168609		1826.5	-0.00112758	0.00261517		1826.5	-0.00666819	2.95057e-06		1826.5	-0.000905209	2.77959e-14		1826.5	-0.00113169	2.85867e-25		1826.5	-0.00212554	2.24158e-161
1827.5	0.114478	0.112496		1827.5	0.0161112	0.0168424		1827.5	0.00250363	0.00260965		1827.5	-0.00778074	2.93343e-06		1827.5	-0.00462707	2.73562e-14		1827.5	0.00253021	2.77475e-25		1827.5	0.003619	1.83272e-161
1828.5	0.11043	0.112491		1828.5	0.00985833	0.016824		1828.5	-0.00207328	0.00260415		1828.5	-0.00495139	2.9164e-06		1828.5	0.00274355	2.69235e-14		1828.5	0.00386172	2.69329e-25		1828.5	-0.000956276	1.49844e-161
1829.5	0.114206	0.112485		1829.5	0.0157917	0.0168056		1829.5	0.00321682	0.00259865		1829.5	-0.00332593	2.89946e-06		1829.5	0.00336185	2.64976e-14		1829.5	0.00124101	2.61422e-25		1829.5	-0.000783637	1.22513e-161
1830.5	0.113452	0.11248		1830.5	0.0129016	0.0167873		1830.5	0.00122269	0.00259317		1830.5	-0.00835603	2.88263e-06		1830.5	-0.00159822	2.60784e-14		1830.5	7.5681e-05	2.53747e-25		1830.5	0.00206641	1.00167e-161
1831.5	0.112505	0.112475		1831.5	0.0158763	0.0167689		1831.5	0.000282654	0.0025877		1831.5	-0.00553562	2.86589e-06		1831.5	-0.00304826	2.56659e-14		1831.5	0.0017037	2.46298e-25		1831.5	0.00318112	8.1897e-162
1832.5	0.115417	0.11247		1832.5	0.00930744	0.0167506		1832.5	-4.16898e-05	0.00258224		1832.5	-0.00247133	2.84925e-06		1832.5	-0.00171557	2.52599e-14		1832.5	-0.00303975	2.39068e-25		1832.5	-0.000137781	6.69593e-162
1833.5	0.110482	0.112464		1833.5	0.0166141	0.0167323		1833.5	-0.000338954	0.00257679		1833.5	-0.00956205	2.8327e-06		1833.5	0.000442761	2.48603e-14		1833.5	0.00215679	2.32049e-25		1833.5	0.00136278	5.47462e-162
1834.5	0.111776	0.112459		1834.5	0.0150363	0.016714		1834.5	-0.00355078	0.00257135		1834.5	-0.00781931	2.81625e-06		1834.5	0.00210573	2.44671e-14		1834.5	-0.00423614	2.25237e-25		1834.5	-0.000396681	4.47607e-162
1835.5	0.114431	0.112454		1835.5	0.0122693	0.0166958		1835.5	0.000651703	0.00256592		1835.5	-0.00390359	2.7999e-06		1835.5	0.00197949	2.408e-14		1835.5	-0.00113719	2.18625e-25		1835.5	-0.000567493	3.65965e-162
1836.5	0.1137	0.112448		1836.5	0.0130644	0.0166775		1836.5	0.000277914	0.00256051		1836.5	-0.00884441	2.78364e-06		1836.5	0.00441115	2.36991e-14		1836.5	0.00220315	2.12206e-25		1836.5	-0.000486672	2.99214e-162
1837.5	0.116543	0.112443		1837.5	0.0140713	0.0166593		1837.5	-0.000319845	0.00255511		1837.5	-0.00551425	2.76748e-06		1837.5	0.0025126	2.33242e-14		1837.5	0.00152247	2.05977e-25		1837.5	0.00244011	2.44639e-162
1838.5	0.109378	0.112438		1838.5	0.0158909	0.0166411		1838.5	0.00132866	0.00254971		1838.5	-0.00500077	2.75141e-06		1838.5	-0.000907627	2.29553e-14		1838.5	0.00177525	1.9993e-25		1838.5	0.000248507	2.00017e-162
1839.5	0.114127	0.112433		1839.5	0.0162283	0.0166229		1839.5	0.000933078	0.00254433		1839.5	-0.00782703	2.73543e-06		1839.5	-0.000905337	2.25921e-14		1839.5	0.000377191	1.9406e-25		1839.5	-0.00309989	1.63535e-162
1840.5	0.110991	0.112427		1840.5	0.0148675	0.0166047		1840.5	-0.00532344	0.00253896		1840.5	-0.00513472	2.71955e-06		1840.5	0.00164502	2.22347e-14		1840.5	-0.00430575	1.88363e-25		1840.5	8.11863e-05	1.33707e-162
1841.5	0.11592	0.112422		1841.5	0.0172149	0.0165866		1841.5	-0.00130285	0.00253361		1841.5	-0.00413929	2.70376e-06		1841.5	0.00048227	2.1883e-14		1841.5	0.00100214	1.82833e-25		1841.5	-0.00100959	1.09319e-162
1842.5	0.113666	0.112417		1842.5	0.0168616	0.0165685		1842.5	0.000905026	0.00252826		1842.5	-0.00829568	2.68806e-06		1842.5	-0.00389686	2.15369e-14		1842.5	-0.00160911	1.77466e-25		1842.5	-0.00121245	8.93797e-163
1843.5	0.11274	0.112411		1843.5	0.0147157	0.0165504		1843.5	-0.00157329	0.00252292		1843.5	-0.0045087	2.67245e-06		1843.5	-0.00101171	2.11962e-14		1843.5	0.00230567	1.72256e-25		1843.5	0.00290228	7.30771e-163
1844.5	0.113005	0.112406		1844.5	0.0159016	0.0165323		1844.5	0.00113407	0.0025176		1844.5	-0.00762765	2.65693e-06		1844.5	0.00060703	2.08609e-14		1844.5	0.0018208	1.67199e-25		1844.5	-0.00118509	5.97481e-163
1845.5	0.11401	0.112401		1845.5	0.0123319	0.0165142		1845.5	0.000786096	0.00251229		1845.5	-0.00326407	2.6415e-06		1845.5	0.00176652	2.05309e-14		1845.5	-0.00209538	1.62291e-25		1845.5	0.00152971	4.88503e-163
1846.5	0.113148	0.112396		1846.5	0.0163345	0.0164962		1846.5	0.00241886	0.00250699		1846.5	-0.00524438	2.62616e-06		1846.5	-0.000575748	2.02061e-14		1846.5	0.000862957	1.57526e-25		1846.5	1.90333e-05	3.99402e-163
1847.5	0.113534	0.11239		1847.5	0.0129851	0.0164781		1847.5	0.00184079	0.0025017		1847.5	-0.00606833	2.61091e-06		1847.5	-0.000306826	1.98865e-14		1847.5	0.000274803	1.52902e-25		1847.5	-0.00307174	3.26552e-163
1848.5	0.115577	0.112385		1848.5	0.0134403	0.0164601		1848.5	0.00272273	0.00249642		1848.5	-0.00894467	2.59575e-06		1848.5	0.000509252	1.95719e-14		1848.5	0.00271442	1.48413e-25		1848.5	-0.000568497	2.6699e-163
1849.5	0.114636	0.11238		1849.5	0.0169535	0.0164422		1849.5	0.00131421	0.00249115		1849.5	-0.00680071	2.58068e-06		1849.5	0.00160608	1.92623e-14		1849.5	0.00151252	1.44056e-25		1849.5	0.000165072	2.18292e-163
1850.5	0.112326	0.112374		1850.5	0.0168945	0.0164242		1850.5	0.00157495	0.00248589		1850.5	-0.00645992	2.56569e-06		1850.5	0.00133653	1.89576e-14		1850.5	0.000250437	1.39827e-25		1850.5	-0.000843696	1.78477e-163
1851.5	0.11573	0.112369		1851.5	0.0134823	0.0164062		1851.5	0.000767631	0.00248065		1851.5	-0.00640339	2.55079e-06		1851.5	0.00143552	1.86577e-14		1851.5	-0.000695531	1.35722e-25		1851.5	-0.00354392	1.45923e-163
1852.5	0.11322	0.112364		1852.5	0.0120357	0.0163883		1852.5	-0.00353531	0.00247541		1852.5	-0.00887477	2.53598e-06		1852.5	-0.00128143	1.83625e-14		1852.5	0.000512187	1.31738e-25		1852.5	-0.00152699	1.19307e-163
1853.5	0.111238	0.112359		1853.5	0.0159559	0.0163704		1853.5	-0.00384911	0.00247019		1853.5	-0.00386919	2.52126e-06		1853.5	0.00129152	1.80721e-14		1853.5	0.00109959	1.2787e-25		1853.5	0.000636445	9.7546e-164
1854.5	0.114289	0.112353		1854.5	0.0198398	0.0163525		1854.5	-0.000227016	0.00246498		1854.5	-0.0032514	2.50662e-06		1854.5	-0.00106736	1.77862e-14		1854.5	0.00167094	1.24116e-25		1854.5	-0.000852191	7.9754e-164
1855.5	0.114926	0.112348		1855.5	0.0110427	0.0163347		1855.5	-0.00291486	0.00245977		1855.5	-0.00901956	2.49206e-06		1855.5	-0.00104524	1.75048e-14		1855.5	-0.00395484	1.20473e-25		1855.5	0.00484346	6.52071e-164
1856.5	0.111682	0.112343		1856.5	0.0152641	0.0163168		1856.5	0.00334223	0.00245458		1856.5	-0.00542413	2.47759e-06		1856.5	0.00369263	1.72279e-14		1856.5	-0.00218106	1.16936e-25		1856.5	-0.00141794	5.33136e-164
1857.5	0.111184	0.112337		1857.5	0.0134414	0.016299		1857.5	-0.00175279	0.0024494		1857.5	-0.00577022	2.4632e-06		1857.5	0.0021452	1.69554e-14		1857.5	-0.00392336	1.13503e-25		1857.5	-0.000833212	4.35894e-164
1858.5	0.114536	0.112332		1858.5	0.0134901	0.0162812		1858.5	-0.00450086	0.00244423		1858.5	-0.00968449	2.4489e-06		1858.5	0.000219207	1.66872e-14		1858.5	0.00168967	1.10171e-25		1858.5	0.00229581	3.56388e-164
1859.5	0.111277	0.112327		1859.5	0.0124947	0.0162634		1859.5	-0.0023035	0.00243908		1859.5	0.000201069	2.43468e-06		1859.5	0.00242621	1.64232e-14		1859.5	0.00208008	1.06937e-25		1859.5	-0.000533395	2.91384e-164
1860.5	0.11307	0.112322		1860.5	0.0154529	0.0162456		1860.5	-0.000594615	0.00243393		1860.5	-0.00763558	2.42054e-06		1860.5	-0.00148992	1.61634e-14		1860.5	-0.0042098	1.03797e-25		1860.5	-0.00172741	2.38237e-164
1861.5	0.113134	0.112316		1861.5	0.0105005	0.0162278		1861.5	0.00332396	0.00242879		1861.5	-0.00580764	2.40649e-06		1861.5	-0.000226246	1.59077e-14		1861.5	0.00358916	1.0075e-25		1861.5	-0.00229754	1.94783e-164
1862.5	0.116357	0.112311		1862.5	0.0165232	0.0162101		1862.5	0.00319905	0.00242367		1862.5	-0.00898693	2.39251e-06		1862.5	0.00359911	1.56561e-14		1862.5	0.000482185	9.77922e-26		1862.5	0.00270291	1.59256e-164
1863.5	0.1125	0.112306		1863.5	0.0146879	0.0161924		1863.5	0.00298267	0.00241855		1863.5	-0.00587806	2.37862e-06		1863.5	-0.00145604	1.54084e-14		1863.5	0.00625228	9.49213e-26		1863.5	0.00507338	1.30208e-164
1864.5	0.110012	0.1123		1864.5	0.013846	0.0161747		1864.5	-0.000307233	0.00241345		1864.5	-0.00287072	2.36481e-06		1864.5	-0.00303828	1.51647e-14		1864.5	0.000772513	9.21347e-26		1864.5	0.00207217	1.06458e-164
1865.5	0.114747	0.112295		1865.5	0.0122833	0.016157		1865.5	0.00176866	0.00240836		1865.5	-0.00631272	2.35108e-06		1865.5	0.00145812	1.49248e-14		1865.5	-0.000870967	8.94299e-26		1865.5	0.00139271	8.70408e-165
1866.5	0.115896	0.11229		1866.5	0.0152674	0.0161394		1866.5	0.00157521	0.00240328		1866.5	-0.0116348	2.33742e-06		1866.5	-0.000768571	1.46887e-14		1866.5	-0.000202065	8.68045e-26		1866.5	0.00181123	7.11649e-165
1867.5	0.115661	0.112285		1867.5	0.0164279	0.0161217		1867.5	-0.0018425	0.0023982		1867.5	-0.00424989	2.32385e-06		1867.5	-0.00250841	1.44563e-14		1867.5	-0.00295902	8.42562e-26		1867.5	0.00106912	5.81847e-165
1868.5	0.114254	0.112279		1868.5	0.0179097	0.0161041		1868.5	0.000327874	0.00239314		1868.5	-0.00462762	2.31036e-06		1868.5	-0.000428549	1.42277e-14		1868.5	-0.00230826	8.17826e-26		1868.5	-0.00031002	4.7572e-165
1869.5	0.116234	0.112274		1869.5	0.0121928	0.0160865		1869.5	0.00165481	0.00238809		1869.5	-0.00815263	2.29694e-06		1869.5	0.00294457	1.40026e-14		1869.5	0.00118821	7.93817e-26		1869.5	-0.00242507	3.8895e-165
1870.5	0.113419	0.112269		1870.5	0.0165764	0.016069		1870.5	-0.00336438	0.00238305		1870.5	-0.00668643	2.2836e-06		1870.5	-1.93888e-05	1.37811e-14		1870.5	-0.00295716	7.70513e-26		1870.5	0.00181038	3.18007e-165
1871.5	0.113499	0.112264		1871.5	0.0116617	0.0160514		1871.5	0.00237764	0.00237803		1871.5	-0.00547975	2.27034e-06		1871.5	-0.00233129	1.35631e-14		1871.5	-0.000134366	7.47893e-26		1871.5	-0.000382052	2.60004e-165
1872.5	0.113059	0.112258		1872.5	0.0176446	0.0160339		1872.5	-0.00223557	0.00237301		1872.5	-0.00591781	2.25716e-06		1872.5	-0.00354019	1.33485e-14		1872.5	0.000158523	7.25937e-26		1872.5	1.99487e-05	2.1258e-165
1873.5	0.11121	0.112253		1873.5	0.0131592	0.0160163		1873.5	-0.00181549	0.002368		1873.5	-0.00707221	2.24405e-06		1873.5	-0.00121636	1.31374e-14		1873.5	-0.0012479	7.04626e-26		1873.5	0.00179767	1.73806e-165
1874.5	0.114058	0.112248		1874.5	0.0118467	0.0159988		1874.5	0.00121941	0.002363		1874.5	-0.0113363	2.23102e-06		1874.5	0.000283107	1.29296e-14		1874.5	0.000697917	6.8394e-26		1874.5	0.00147319	1.42105e-165
1875.5	0.113385	0.112242		1875.5	0.0180524	0.0159814		1875.5	-0.000870574	0.00235802		1875.5	-0.00201161	2.21807e-06		1875.5	-0.000228584	1.2725e-14		1875.5	-0.00276072	6.63861e-26		1875.5	0.00155785	1.16185e-165
1876.5	0.113792	0.112237		1876.5	0.0159747	0.0159639		1876.5	0.00288539	0.00235304		1876.5	-0.00629176	2.20519e-06		1876.5	-0.00477298	1.25237e-14		1876.5	0.000527223	6.44372e-26		1876.5	0.00176735	9.49935e-166
1877.5	0.113146	0.112232		1877.5	0.0106949	0.0159464		1877.5	0.00287711	0.00234808		1877.5	-0.00481379	2.19238e-06		1877.5	0.00278682	1.23256e-14		1877.5	-0.00148349	6.25455e-26		1877.5	-0.00131756	7.7667e-166
1878.5	0.112662	0.112227		1878.5	0.0130999	0.015929		1878.5	-0.000916896	0.00234312		1878.5	-0.00676985	2.17965e-06		1878.5	-0.000961753	1.21307e-14		1878.5	-0.000671225	6.07094e-26		1878.5	0.00205195	6.35008e-166
1879.5	0.11498	0.112221		1879.5	0.0125554	0.0159116		1879.5	0.00052768	0.00233818		1879.5	-0.00783015	2.167e-06		1879.5	-0.00285088	1.19388e-14		1879.5	-0.0022092	5.89271e-26		1879.5	0.00122773	5.19185e-166
1880.5	0.111067	0.112216		1880.5	0.0135743	0.0158942		1880.5	-0.00326946	0.00233324		1880.5	-0.00670632	2.15441e-06		1880.5	-0.00408309	1.17499e-14		1880.5	-0.000478516	5.71972e-26		1880.5	-0.000985636	4.24488e-166
1881.5	0.11343	0.112211		1881.5	0.0147173	0.0158769		1881.5	-0.00140764	0.00232832		1881.5	-0.00648074	2.1419e-06		1881.5	-0.00241392	1.1564e-14		1881.5	-0.00220369	5.5518e-26		1881.5	-0.00179635	3.47063e-166
1882.5	0.115003	0.112205		1882.5	0.0131307	0.0158595		1882.5	-0.00313329	0.0023234		1882.5	-0.00616528	2.12946e-06		1882.5	0.000377934	1.13811e-14		1882.5	0.00264879	5.38882e-26		1882.5	0.00254857	2.8376e-166
1883.5	0.112142	0.1122		1883.5	0.011191	0.0158422		1883.5	-2.08116e-06	0.0023185		1883.5	-0.00348615	2.1171e-06		1883.5	-0.00135407	1.12011e-14		1883.5	-0.00404948	5.23062e-26		1883.5	-0.00462425	2.32003e-166
1884.5	0.113356	0.112195		1884.5	0.0158434	0.0158249		1884.5	-0.000637138	0.00231361		1884.5	-0.0107022	2.10481e-06		1884.5	0.0012647	1.10239e-14		1884.5	-0.0011724	5.07706e-26		1884.5	-0.000338764	1.89686e-166
1885.5	0.115993	0.11219		1885.5	0.0121215	0.0158076		1885.5	-0.000713792	0.00230873		1885.5	-0.00672193	2.09258e-06		1885.5	0.000842823	1.08495e-14		1885.5	-0.00108754	4.92801e-26		1885.5	0.0021345	1.55088e-166
1886.5	0.111999	0.112184		1886.5	0.0109408	0.0157903		1886.5	-0.00162771	0.00230386		1886.5	-0.0101405	2.08043e-06		1886.5	0.00135597	1.06779e-14		1886.5	-0.00233958	4.78334e-26		1886.5	0.0059139	1.26801e-166
1887.5	0.112477	0.112179		1887.5	0.0151121	0.0157731		1887.5	-0.00229489	0.00229899		1887.5	-0.00937101	2.06835e-06		1887.5	0.000663355	1.0509e-14		1887.5	0.000768728	4.64292e-26		1887.5	0.00109872	1.03673e-166
1888.5	0.11485	0.112174		1888.5	0.0152158	0.0157558		1888.5	-0.00363029	0.00229414		1888.5	-0.00440851	2.05634e-06		1888.5	-0.000698167	1.03427e-14		1888.5	-0.00367576	4.50661e-26		1888.5	0.00276708	8.47632e-167
1889.5	0.111853	0.112169		1889.5	0.0114153	0.0157386		1889.5	-0.00159238	0.0022893		1889.5	-0.00440599	2.0444e-06		1889.5	-0.00241152	1.01791e-14		1889.5	0.00191444	4.37431e-26		1889.5	0.000326997	6.93027e-167
1890.5	0.115704	0.112163		1890.5	0.012449	0.0157214		1890.5	0.000704831	0.00228447		1890.5	-0.00443668	2.03253e-06		1890.5	0.00258953	1.00181e-14		1890.5	0.000580941	4.24589e-26		1890.5	0.00375887	5.66621e-167
1891.5	0.113114	0.112158		1891.5	0.0130223	0.0157042		1891.5	-0.00197716	0.00227965		1891.5	-0.00616976	2.02073e-06		1891.5	0.00179638	9.85961e-15		1891.5	-0.00266814	4.12125e-26		1891.5	0.00464838	4.63272e-167
1892.5	0.114931	0.112153		1892.5	0.0172943	0.0156871		1892.5	-0.00224057	0.00227484		1892.5	-0.00280258	2.00899e-06		1892.5	-0.00312407	9.70365e-15		1892.5	0.000363366	4.00026e-26		1892.5	0.00475453	3.78773e-167
1893.5	0.113528	0.112147		1893.5	0.00923407	0.0156699		1893.5	-0.00219657	0.00227004		1893.5	-0.00547222	1.99733e-06		1893.5	0.000763079	9.55015e-15		1893.5	0.00267703	3.88282e-26		1893.5	0.00183951	3.09686e-167
1894.5	0.113763	0.112142		1894.5	0.0159298	0.0156528		1894.5	-0.00353015	0.00226525		1894.5	-0.00319889	1.98573e-06		1894.5	-0.00483982	9.39907e-15		1894.5	-0.00283926	3.76883e-26		1894.5	-5.94102e-05	2.532e-167
1895.5	0.113348	0.112137		1895.5	0.0144673	0.0156357		1895.5	0.00256481	0.00226047		1895.5	-0.0058715	1.9742e-06		1895.5	0.000483163	9.25039e-15		1895.5	-0.00231598	3.65819e-26		1895.5	-0.00229116	2.07017e-167
1896.5	0.116344	0.112132		1896.5	0.00882964	0.0156186		1896.5	-0.000689456	0.0022557		1896.5	-0.00791109	1.96274e-06		1896.5	-0.0026743	9.10406e-15		1896.5	-0.000179789	3.5508e-26		1896.5	-0.0043019	1.69258e-167
1897.5	0.111884	0.112126		1897.5	0.0133009	0.0156015		1897.5	-0.00203415	0.00225094		1897.5	-0.00611082	1.95134e-06		1897.5	-0.00156251	8.96005e-15		1897.5	-0.00307059	3.44656e-26		1897.5	0.00255142	1.38386e-167
[truncated: 3,102 more rows]

## Sheet: 2d
5	4.96579	50pM	5	4.93487	500pM
[truncated: 18 more rows]

## Sheet: 2e
0.5	0.12513	25pM	0.5	0.123527	50pM	0.5	0.121458	100pM	0.5	0.117654	200pM
[truncated: 4,999 more rows]

[truncated: 46 more sheets: 2f, 3a, 3b, 3c, 3d, 4a, 4b, 4c, 4e, 4f, 4g, 4i, 4j, 5b, 5c, 5d, 5e, 5f, 6a, 6b …]
